# Supplementary material for: ASGR1 deficiency diverts lipids toward adipose tissue but results in liver damage during obesity
Source: Cardiovasc Diabetol. 2024 Jan 28;23:42. doi: 10.1186/s12933-023-02099-6 (PMC10823681; doi:10.1186/s12933-023-02099-6)
Supplement: Supplementary file 2 — Additional file 2: Table S1. List of fluorescent-conjugated antibodies. Table S2. The LFQ-abundance of visceral adipose tissue proteome. Table S3. The LFQ-abundance of liver proteome. Table S4. The sequences of the mouse qPCR primers. [file 12933_2023_2099_MOESM2_ESM.xlsx]

## Sheet: Supplementary Table S1 
Supplementary Table S1 - List of fluorescent-conjugated antibodies
Fluorescent-conjugated antibodies	Source
Anti-mouse CD45 FITC	BD bioscience
Anti-mouse CD3 AF700	BD bioscience
Anti-mouse CD19 PeCy7	Biolegend
Anti-mouse CD11b APC-Cy7	BD bioscience
Anti-mouse Gr-1 (Ly6C- Ly6G) BV605	BD bioscience
Anti-mouse CD27 BB700	BD bioscience
Anti-mouse NK 1.1 APC	BD bioscience
Anti-mouse F4/80 PE	BD bioscience
Anti-mouse MHC II BV650	Invitrogen
Anti-mouse CD11c BV786	Biolegend

## Sheet: Supplementary Table S2
Supplementary Table S2 - The LFQ-abundance of visceral adipose tissue proteome
Accession	Gene	Protein #	Score	Peptide #	WT	WT	WT	WT	WT	WT	ASGR1-/-	ASGR1-/-	ASGR1-/-	ASGR1-/-	ASGR1-/-	ASGR1-/-	AVERAGE WT	AVERAGE ASGR1	2FC	T-test
A2ASS6	Ttn	1	452.288	400	225650	299147	400437	257425	213621	223838	206409	291141	129569	216675	300063	309146	270020	242167	-0.157062	0.511157
P16546	Sptan1	1	651.279	184	3.11752e+06	2.77741e+06	2.70949e+06	2.48537e+06	2.0506e+06	2.14701e+06	3.08518e+06	2.91647e+06	3.27784e+06	3.42513e+06	3.13467e+06	3.48516e+06	2.5479e+06	3.22074e+06	0.338085	0.00485539
Q9QXS1	Plec	1	420.163	162	1.45727e+06	829916	883294	784954	761302	851725	931846	895639	944773	995358	1.45593e+06	995678	928078	1.03654e+06	0.159456	0.447404
P01027	C3	1	367.484	125	1.12805e+06	756148	1.83923e+06	1.8111e+06	922968	1.80616e+06	1.04192e+06	1.06101e+06	814812	1.06054e+06	1.16806e+06	851470	1.37728e+06	999635	-0.462343	0.103537
Q62261	Sptbn1	1	380.77	118	1.09441e+06	1.58871e+06	1.39935e+06	1.90746e+06	1.01816e+06	944631	1.50084e+06	1.92147e+06	1.60593e+06	1.38315e+06	1.44163e+06	1.31111e+06	1.32545e+06	1.52736e+06	0.204548	0.281442
Q9JHU4	Dync1h1	1	212.356	117	542220	324342	1.09855e+06	1.61742e+06	1.15013e+06	1.86638e+06	568692	1.75404e+06	455377	786823	1.06878e+06	1.17568e+06	1.09984e+06	968231	-0.183872	0.680855
Q8BTM8	Flna	1	466.719	111	3.80429e+06	3.75245e+06	3.81229e+06	4.01995e+06	3.45314e+06	3.88996e+06	4.0178e+06	4.17105e+06	4.14958e+06	3.63561e+06	3.98758e+06	3.6538e+06	3.78868e+06	3.9359e+06	0.0550005	0.261208
Q05793	Hspg2	1	438.359	108	3.40513e+06	3.35478e+06	2.69257e+06	2.10148e+06	2.10604e+06	1.82574e+06	3.40015e+06	3.49295e+06	3.17554e+06	4.55657e+06	4.20874e+06	4.63585e+06	2.58096e+06	3.91163e+06	0.599866	0.00567778
P19096	Fasn	1	300.43	108	5.83386e+06	4.04243e+06	4.28058e+06	7.6579e+06	6.67782e+06	6.80301e+06	3.06988e+06	3.36097e+06	2.57224e+06	4.92479e+06	3.98466e+06	5.39497e+06	5.8826e+06	3.88458e+06	-0.598694	0.022919
A2ARZ3	Fsip2	1	91.6725	99	350004	420821	322770	374446	253371	332070	276057	237167	246311	498468	463613	246984	342247	328100	-0.0609027	0.798436
P0C6X8	rep	2	2.02116	96	461825	817982	292665	226444	157556	240070	142059	307583	179303	185138	129978	299230	366090	207215	-0.82107	0.159419
P11276	Fn1	1	263.423	88	1.04868e+06	702727	998497	699095	1.36332e+06	898464	961484	884982	976051	869643	1.09907e+06	937203	951796	954738	0.00445199	0.978606
P26039	Tln1	1	314.465	87	1.59857e+06	1.70415e+06	1.86164e+06	2.2323e+06	2.18263e+06	1.88829e+06	1.41438e+06	1.64284e+06	1.51651e+06	2.02889e+06	1.21467e+06	1.39754e+06	1.91126e+06	1.53581e+06	-0.31553	0.0350525
Q61838	Pzp	1	269.556	82	3.75742e+06	3.10725e+06	3.1429e+06	2.73655e+06	2.80415e+06	4.14705e+06	2.48779e+06	2.68181e+06	1.6803e+06	2.24454e+06	1.9924e+06	2.79144e+06	3.28255e+06	2.31305e+06	-0.505023	0.00688285
Q921I1	Tf	1	348.124	81	2.68708e+07	2.81745e+07	2.59157e+07	1.82187e+07	2.25759e+07	2.22542e+07	2.38051e+07	2.18308e+07	2.41182e+07	2.96478e+07	2.71774e+07	2.48737e+07	2.40016e+07	2.52422e+07	0.0727026	0.524373
Q91ZX7	Lrp1	1	178.35	81	395262	347538	264471	319742	297377	285156	473078	381515	369445	318287	455361	289238	318258	381154	0.260178	0.106452
Q68FD5	Cltc	1	307.894	80	3.12674e+06	2.31715e+06	2.40249e+06	2.80672e+06	3.04647e+06	3.04675e+06	2.23368e+06	2.94636e+06	2.84315e+06	2.24834e+06	2.25672e+06	2.24534e+06	2.79105e+06	2.46227e+06	-0.180823	0.12919
Q8VDD5	Myh9	1	325.416	78	905467	868231	1.00177e+06	721286	1.38446e+06	908088	604152	731536	730922	1.01826e+06	955285	805738	964884	807650	-0.256626	0.188353
Q9QXZ0	Macf1	1	83.7658	77	235259	272705	728644	108396	291336	1.0726e+06	207351	285178	518465	123662	400416	525171	451490	343374	-0.394914	0.528338
Q91XQ0	Dnah8	1	101.627	74	203954	166763	189658	292378	261561	77976.4	179664	106943	160073	179889	100068	181468	198715	151351	-0.392802	0.199355
Q9JKF1	Iqgap1	1	197.068	72	6.82589e+06	2.12335e+06	1.09995e+07	1.37062e+06	4.83866e+06	1.65768e+06	1.28965e+06	1.90314e+06	1.58205e+06	2.94238e+06	2.23742e+06	2.05125e+06	4.63595e+06	2.00098e+06	-1.21216	0.121648
E9Q414	Apob	1	156.524	71	300912	227184	224168	257690	198293	338958	566474	552276	424830	289021	291900	329878	257868	409063	0.665692	0.0222721
Q91ZU6	Dst	1	30.3365	69	179409	185363	186327	85181	95981.4	203167	338773	109435	111420	97904.7	147238	222182	155905	171159	0.134671	0.73405
Q6ZWQ0	Syne2	1	11.3826	69	130410	108824	221655	146051	149292	202485	138203	86684	133178	144500	257365	239230	159786	166527	0.0596107	0.839945
P20152	Vim	1	505.662	68	2.59387e+08	2.6275e+08	2.84988e+08	1.73839e+08	1.96147e+08	2.06621e+08	3.0357e+08	2.93422e+08	2.7623e+08	3.26775e+08	3.5115e+08	3.50597e+08	2.30622e+08	3.16957e+08	0.458759	0.00289214
O88737	Bsn	1	80.4836	67	823898	455592	686108	541539	533020	750348	276638	308448	398244	437724	501399	607455	631751	421651	-0.583305	0.0213916
A2AAJ9	Obscn	1	34.5002	67	168576	150245	76414.3	176131	176411	200741	209310	124740	133544	402207	176652	448370	158086	249137	0.656227	0.160312
Q80X90	Flnb	1	218.806	65	1.78425e+06	723275	1.79443e+06	918497	715328	473893	1.47921e+06	1.67706e+06	427171	409669	397468	520297	1.06828e+06	818479	-0.384272	0.476365
Q99PL5	Rrbp1	1	160.524	65	1.24167e+06	1.04641e+06	1.83466e+06	1.09249e+06	1.05842e+06	1.21201e+06	996162	955923	960180	1.20687e+06	1.24392e+06	1.43752e+06	1.24761e+06	1.13343e+06	-0.138473	0.451345
Q69Z23	Dnah17	1	42.2741	65	263202	506264	135290	61482.1	146223	303768	203476	229513	291743	262971	315820	277084	236038	263434	0.158423	0.692139
Q64727	Vcl	1	196.15	64	2.74232e+06	2.51838e+06	3.95649e+06	2.28001e+06	2.943e+06	4.2422e+06	3.70917e+06	3.85752e+06	2.67124e+06	3.2791e+06	3.54862e+06	4.35545e+06	3.11373e+06	3.57018e+06	0.197352	0.280983
P97927	Lama4	1	226.081	63	1.89266e+06	2.07889e+06	1.83735e+06	1.8415e+06	1.69852e+06	1.77942e+06	2.89969e+06	2.48321e+06	2.46584e+06	3.00924e+06	3.352e+06	3.5438e+06	1.85473e+06	2.95896e+06	0.673886	0.000153031
Q05920	Pc	1	279.706	62	4.44048e+06	4.77017e+06	5.00352e+06	5.70602e+06	6.93947e+06	5.95015e+06	4.0203e+06	3.71412e+06	4.1104e+06	3.85538e+06	3.495e+06	6.22352e+06	5.4683e+06	4.23646e+06	-0.368235	0.0502279
P02468	Lamc1	1	208.204	62	3.26544e+06	2.47262e+06	2.72569e+06	2.77285e+06	2.04576e+06	2.01717e+06	2.86801e+06	3.35813e+06	3.81049e+06	4.30517e+06	5.23074e+06	4.43998e+06	2.54992e+06	4.00209e+06	0.6503	0.00423463
A2AN08	Ubr4	1	53.5431	62	220026	225350	155169	305964	379335	249247	200567	173337	162726	87373.6	219216	325100	255848	194720	-0.393888	0.204329
P14824	Anxa6	1	233.782	61	1.13112e+07	1.69487e+07	1.26377e+07	1.55846e+07	1.28727e+07	1.28317e+07	1.01581e+07	8.0391e+06	1.05081e+07	1.21183e+07	1.30758e+07	1.09529e+07	1.36978e+07	1.08087e+07	-0.341745	0.0271292
P07724	Alb	1	549.368	60	1.17227e+08	1.10602e+08	1.19932e+08	1.35517e+08	1.42648e+08	1.30155e+08	1.64168e+08	1.48142e+08	1.56246e+08	2.1816e+08	2.3813e+08	2.37035e+08	1.26014e+08	1.93647e+08	0.61985	0.00352384
P58252	Eef2	1	225.295	60	2.59692e+07	3.53537e+07	3.54793e+07	5.49896e+07	6.26245e+07	5.91609e+07	1.70016e+07	2.54989e+07	4.43993e+07	4.79299e+07	6.50721e+07	3.25737e+07	4.55962e+07	3.87459e+07	-0.234869	0.482843
Q99KI0	Aco2	1	197.729	59	7.79516e+06	8.73642e+06	8.71575e+06	7.83333e+06	7.66942e+06	8.23916e+06	5.61928e+06	5.60872e+06	5.61825e+06	5.5672e+06	6.32234e+06	6.62571e+06	8.16487e+06	5.89358e+06	-0.470285	7.55234e-06
P01029	C4b	1	133.061	59	838162	576463	4.12484e+06	517032	498629	774747	492518	677237	319084	691212	351844	449240	1.22165e+06	496856	-1.29793	0.245133
Q01853	Vcp	1	168.679	58	6.64407e+06	6.12011e+06	6.32067e+06	5.84252e+06	5.20403e+06	5.9739e+06	5.23351e+06	5.94465e+06	5.7771e+06	6.29374e+06	5.96556e+06	5.8268e+06	6.01755e+06	5.84023e+06	-0.0431517	0.484978
P08113	Hsp90b1	1	226.872	57	3.03906e+06	6.85182e+06	8.35961e+06	4.95066e+06	8.58077e+06	8.42467e+06	4.12041e+06	6.88403e+06	6.41202e+06	2.66917e+06	2.66218e+06	2.48191e+06	6.7011e+06	4.20496e+06	-0.672307	0.0702113
O08638	Myh11	1	150.96	57	426760	769647	575212	624409	579910	125479	187652	459122	177438	519955	255049	548915	516903	358022	-0.529846	0.193286
P06909	Cfh	1	139.745	57	6.62819e+06	5.9236e+06	2.96616e+06	3.77045e+06	4.08875e+06	4.97287e+06	4.38194e+06	892193	984645	2.03215e+06	1.23553e+06	3.62042e+06	4.725e+06	2.19115e+06	-1.10863	0.0118664
E9Q401	Ryr2	1	7.6937	57	104882	204016	144140	133316	302538	207865	180435	99279.5	200045	226826	145257	2.30238e+06	182793	525704	1.52404	0.359418
Q8C196	Cps1	1	212.119	56	199750	1.15311e+06	596752	1.01463e+06	1.22912e+06	289019	396267	288632	132487	181700	500871	117873	747062	269638	-1.4702	0.033068
Q60675	Lama2	1	78.0122	56	404487	643312	448186	888556	517684	361916	556978	527036	565837	671093	695467	519463	544024	589312	0.115362	0.607947
P21614	Gc	1	178.751	55	4.43289e+06	4.50374e+06	4.45824e+06	3.6819e+06	3.69708e+06	3.78371e+06	2.70928e+06	2.77768e+06	3.60648e+06	7.09957e+06	6.31339e+06	5.3053e+06	4.09293e+06	4.63528e+06	0.179525	0.504318
P02469	Lamb1	1	176.283	55	1.79784e+06	1.89221e+06	2.18286e+06	1.61773e+06	1.57201e+06	1.83512e+06	2.07137e+06	2.17309e+06	2.52515e+06	2.74035e+06	2.89315e+06	3.17912e+06	1.8163e+06	2.59704e+06	0.515868	0.00255598
F6ZDS4	Tpr	1	54.1185	55	414333	366495	875830	643765	395903	328942	364049	241080	260146	279067	356665	290180	504211	298531	-0.756148	0.0442735
A2AGL3	Ryr3	1	7.5731	55	304414	150917	210755	138570	138993	113673	131483	132803	115488	199117	176071	230779	176220	164290	-0.101136	0.734856
P07356	Anxa2	1	220.705	54	6.72237e+07	6.00919e+07	6.66391e+07	7.86991e+07	8.2449e+07	9.113e+07	7.79999e+07	7.28907e+07	7.22329e+07	1.0163e+08	9.81069e+07	9.22368e+07	7.43721e+07	8.58495e+07	0.207048	0.139634
P09103	P4hb	1	210.233	54	1.87068e+07	1.82657e+07	1.87542e+07	2.33851e+07	2.47441e+07	2.1363e+07	2.06503e+07	2.05492e+07	2.14031e+07	2.19699e+07	2.4021e+07	2.50663e+07	2.08698e+07	2.22766e+07	0.0941129	0.322551
Q61147	Cp	1	190.318	54	1.34876e+06	2.01878e+06	970857	1.07318e+06	818279	1.60173e+06	1.28442e+06	989674	1.05913e+06	1.86746e+06	1.24863e+06	1.21885e+06	1.30526e+06	1.27803e+06	-0.0304238	0.904978
P20029	Hspa5	1	235.02	53	1.79447e+07	1.88278e+07	1.85615e+07	2.19126e+07	2.06326e+07	2.20791e+07	1.6794e+07	1.71676e+07	1.77248e+07	1.81715e+07	2.16027e+07	2.05125e+07	1.99931e+07	1.86622e+07	-0.0993814	0.245833
P63038	Hspd1	1	214.47	53	1.0396e+07	7.92896e+06	7.26125e+06	8.99401e+06	9.97605e+06	1.06272e+07	5.61012e+06	5.69972e+06	5.69807e+06	7.52357e+06	7.45841e+06	7.39478e+06	9.19723e+06	6.56411e+06	-0.486601	0.0034104
Q8K0E8	Fgb	1	190.013	53	2.53564e+06	2.10197e+06	2.48313e+06	1.46644e+06	1.85561e+06	3.64867e+06	1.79178e+06	1.88089e+06	6.51614e+06	5.1726e+06	7.43863e+06	7.54911e+06	2.34858e+06	5.05819e+06	1.10684	0.0360413
Q9WTI7	Myo1c	1	193.554	52	1.40155e+06	1.15468e+06	1.4769e+06	1.40229e+06	1.36315e+06	1.54188e+06	2.51299e+06	2.31567e+06	2.34777e+06	2.12563e+06	2.31705e+06	2.41095e+06	1.39008e+06	2.33834e+06	0.750324	1.80135e-07
P28665	Mug1	1	203.413	51	1.32197e+06	839583	403286	886437	893992	769943	713460	551546	628244	856517	990210	5.42276e+06	852535	1.52712e+06	0.840984	0.413682
Q8VHE6	Dnah5	1	7.78236	51	151519	104868	290142	156285	173502	242054	374112	179241	98919	102571	242961	228643	186395	204408	0.133086	0.727537
E9Q555	Rnf213	1	3.90475	51	203469	347666	173677	133205	126787	167854	166169	165723	133009	273270	244345	272356	192110	209145	0.122576	0.69066
P27773	Pdia3	1	215.632	50	1.55998e+07	1.23231e+07	1.29208e+07	1.40582e+07	1.21012e+07	1.19435e+07	1.10729e+07	1.22206e+07	1.15852e+07	1.28933e+07	1.37155e+07	1.59486e+07	1.31578e+07	1.2906e+07	-0.0278684	0.7908
Q8BW94	Dnah3	1	7.51101	50	433332	471730	445526	444448	531180	603577	309485	278617	275845	533936	440508	490515	488299	388151	-0.331146	0.0932872
P41216	Acsl1	1	250.459	49	1.87983e+07	1.87485e+07	1.79083e+07	1.69116e+07	1.84871e+07	1.72145e+07	1.44003e+07	1.22886e+07	1.50481e+07	1.2024e+07	1.21327e+07	1.36241e+07	1.80114e+07	1.32529e+07	-0.442596	1.74421e-05
P52480	Pkm	1	238.137	49	1.87573e+07	1.92256e+07	1.97636e+07	1.84198e+07	1.83778e+07	2.00774e+07	1.82763e+07	1.89726e+07	1.99951e+07	1.8551e+07	1.66025e+07	1.72731e+07	1.91036e+07	1.82784e+07	-0.0637018	0.180123
P13020	Gsn	1	209.04	49	9.3052e+06	9.19529e+06	9.4441e+06	7.55634e+06	7.90321e+06	7.00112e+06	8.96706e+06	7.79695e+06	7.9583e+06	9.22468e+06	9.73787e+06	9.9805e+06	8.40088e+06	8.94423e+06	0.090417	0.357727
Q61292	Lamb2	1	171.865	49	1.05378e+06	1.69225e+06	1.04815e+06	928398	1.29339e+06	820623	1.49579e+06	1.49331e+06	1.18438e+06	1.49129e+06	1.56034e+06	1.29147e+06	1.13943e+06	1.41943e+06	0.316993	0.0756979
Q60597	Ogdh	1	134.525	49	869160	1.37179e+06	1.24339e+06	888290	1.01493e+06	1.60739e+06	622344	655514	697327	1.06825e+06	1.01021e+06	654774	1.16583e+06	784737	-0.571072	0.0251764
Q8CC88	Vwa8	1	130.611	49	499941	294617	236253	125647	176331	179412	217218	1.52908e+06	143071	103688	169645	179923	252034	390437	0.631475	0.568584
Q78PY7	Snd1	1	122.37	49	1.3838e+06	1.69313e+06	1.18098e+06	4.38593e+06	1.42777e+06	1.18738e+06	1.16993e+06	1.78907e+06	1.33875e+06	831381	1.00923e+06	3.79791e+06	1.8765e+06	1.65604e+06	-0.180301	0.751627
P56480	Atp5f1b	1	286.639	48	2.7174e+07	2.5829e+07	2.76596e+07	2.84772e+07	2.96023e+07	2.63052e+07	2.33533e+07	2.37331e+07	2.42259e+07	2.24301e+07	2.20541e+07	2.25929e+07	2.75079e+07	2.30649e+07	-0.254146	5.46383e-05
P48678	Lmna	1	175.891	48	4.89171e+06	5.06718e+06	6.91121e+06	3.36501e+06	3.41753e+06	3.62948e+06	4.19276e+06	4.73868e+06	4.57063e+06	5.84221e+06	5.47456e+06	5.36307e+06	4.54702e+06	5.03032e+06	0.145729	0.452328
Q9QYR6	Map1a	1	80.4877	48	362708	320685	364284	137228	107207	427482	273254	122117	281617	395186	403605	391146	286599	311154	0.118596	0.733355
Q69ZN7	Myof	1	61.9672	48	419834	2.59819e+06	496955	426184	546156	488938	398286	616146	408158	927261	382902	250458	829375	497202	-0.738194	0.387581
Q03265	Atp5f1a	1	229.064	47	2.07249e+07	2.25706e+07	2.25738e+07	4.55417e+07	2.37711e+07	2.34487e+07	1.61535e+07	1.95493e+07	2.04672e+07	1.79567e+07	2.08487e+07	1.83743e+07	2.64385e+07	1.88916e+07	-0.484894	0.0824915
P20918	Plg	1	174.863	47	1.32182e+06	1.27759e+06	1.37594e+06	1.12864e+06	447448	1.23566e+06	617650	643506	573887	492101	601981	684940	1.13118e+06	602344	-0.909175	0.0042104
E9PV24	Fga	1	119.379	47	1.56149e+06	1.75166e+06	1.82255e+06	2.08404e+06	1.3483e+06	1.42838e+06	1.19769e+06	1.36392e+06	967557	1.35602e+06	1.49264e+06	1.34434e+06	1.66607e+06	1.28703e+06	-0.372407	0.0180956
A2ARV4	Lrp2	1	88.0777	47	72307.2	62452.3	209056	55368.9	156391	93152.4	111394	66932.8	114699	72486.1	67221.2	56559	108121	81548.8	-0.406914	0.349697
Q61554	Fbn1	1	61.1952	47	605298	182032	668518	140696	392205	739449	151738	157253	288646	292382	412706	634419	454700	322857	-0.494017	0.32669
P48036	Anxa5	1	201.553	46	1.08998e+08	9.63205e+07	9.43752e+07	9.5653e+07	1.00857e+08	9.78748e+07	9.45199e+07	9.42046e+07	9.56439e+07	1.50151e+08	1.49759e+08	1.47788e+08	9.90131e+07	1.22011e+08	0.30132	0.0927765
Q8BMS1	Hadha	1	186.5	46	2.76828e+06	2.69979e+06	3.22359e+06	5.25618e+06	3.72791e+06	5.18803e+06	2.38675e+06	3.12469e+06	3.50679e+06	2.81756e+06	2.47601e+06	2.60748e+06	3.81063e+06	2.81988e+06	-0.434398	0.0769213
Q8VDJ3	Hdlbp	1	118.1	46	799953	1.24411e+06	953442	967217	641714	1.09984e+06	341529	554038	488325	1.03677e+06	531545	567997	951046	586700	-0.696892	0.0184093
E9PZQ0	Ryr1	1	57.1648	46	150532	134152	831486	92829.9	96167	84653.5	113510	61079.5	68019	97485.9	142514	331367	231637	135662	-0.771841	0.468009
Q9WTQ5	Akap12	1	55.8294	46	738034	542379	302001	593325	424930	452017	403114	453814	353938	586957	881347	661979	508781	556858	0.130264	0.644561
O54949	Nlk	5	3.84758	46	5.56704e+06	6.06779e+06	3.94033e+06	5.67565e+06	1.20292e+06	5.38035e+06	4.54202e+06	4.0348e+06	3.90585e+06	1.05375e+06	7.28772e+06	4.62571e+06	4.63901e+06	4.24164e+06	-0.129195	0.726707
P40142	Tkt	1	190.258	45	1.8317e+07	1.77882e+07	1.69616e+07	1.70327e+07	1.91563e+07	1.52755e+07	1.7107e+07	1.78334e+07	1.99607e+07	2.07548e+07	1.88287e+07	1.97216e+07	1.74219e+07	1.90344e+07	0.127709	0.0665189
Q6PB66	Lrpprc	1	99.7585	45	180815	103982	235353	196111	76226.4	153622	150422	115592	186652	46097.6	139531	43196.3	157685	113582	-0.473314	0.222354
A6H584	Col6a5	1	78.2952	45	443795	414163	386952	310309	371638	395862	260970	287546	341156	283052	233370	274316	387120	280068	-0.467002	0.00104224
Q45VK7	Dync2h1	1	23.2984	45	519849	540279	784634	362118	292620	546606	398300	320849	367252	504464	313038	340605	507684	374085	-0.440567	0.10829
P0C6F1	Dnah2	1	3.91618	45	1.04015e+06	2.3222e+06	1.58605e+06	970477	1.04689e+06	370428	638665	1.25575e+06	562005	1.30795e+06	906762	969298	1.2227e+06	940073	-0.379226	0.365427
Q70FJ1	Akap9	1	3.80372	45	262860	383160	685430	396061	168655	472650	208812	1.73396e+06	169510	296584	246281	236628	394803	481962	0.287788	0.745642
Q8BH64	Ehd2	1	266.155	44	1.48132e+07	1.55518e+07	1.57033e+07	1.88336e+07	1.84098e+07	1.70871e+07	1.91607e+07	1.98568e+07	2.09259e+07	2.53186e+07	2.40431e+07	2.76487e+07	1.67331e+07	2.28256e+07	0.447947	0.00260171
P10493	Nid1	1	197.837	44	9.69656e+06	1.07635e+07	5.7992e+06	5.10511e+06	5.23621e+06	4.42128e+06	6.56591e+06	5.78864e+06	5.83339e+06	7.12246e+06	8.87696e+06	7.24322e+06	6.83698e+06	6.9051e+06	0.0143019	0.955559
P38647	Hspa9	1	174.284	44	5.06582e+06	4.84879e+06	6.14596e+06	7.26756e+06	8.14201e+06	7.8763e+06	5.21143e+06	4.95056e+06	5.00168e+06	7.05928e+06	6.31187e+06	7.02389e+06	6.55774e+06	5.92645e+06	-0.146031	0.393306
Q8C8R3	Ank2	1	26.4624	44	88358.7	62013.1	110716	55957.4	35584.4	42607	78065.2	79010.9	38029.7	179297	60279.5	75516.6	65872.7	85033.2	0.368345	0.425687
E9Q7G0	Numa1	1	38.6426	43	483605	501580	280905	301989	386865	491793	178560	335517	142511	695545	182689	346991	407789	313635	-0.378736	0.336967
Q7TMY8	Huwe1	1	38.1748	43	90942.8	156652	180090	168359	155800	120532	130151	89940.2	136559	194367	93523.8	327746	145396	162048	0.156433	0.678386
Q6RT24	Cenpe	1	10.0679	43	338978	444317	302616	123256	342895	532023	68515.8	177526	258482	71329.1	560599	367933	347348	250731	-0.470241	0.337856
Q8CGN5	Plin1	1	210.42	42	1.90656e+07	1.81384e+07	1.74748e+07	2.53769e+07	2.26111e+07	2.21446e+07	2.03723e+07	2.39764e+07	2.56321e+07	2.70655e+07	2.91544e+07	3.06872e+07	2.08019e+07	2.6148e+07	0.329984	0.0216114
Q8CAQ8	Immt	1	127.042	42	1.46756e+06	1.35743e+06	1.02926e+06	1.05776e+06	994199	1.03684e+06	790728	702962	811859	585852	1.10569e+06	660910	1.15718e+06	776333	-0.57586	0.00637912
P26443	Glud1	1	116.14	42	4.43785e+06	5.00369e+06	4.24822e+06	4.74059e+06	4.88532e+06	4.61036e+06	3.98204e+06	2.86746e+06	3.69086e+06	3.72239e+06	3.63458e+06	4.55515e+06	4.65434e+06	3.74208e+06	-0.314735	0.00461283
Q9JLB4	Cubn	1	91.8549	42	140191	168281	192610	77952.7	99639.6	133127	182671	314381	134760	226477	102360	93913.9	135300	175760	0.377447	0.318529
P13864	Dnmt1	1	80.2379	42	353811	422202	448277	364504	365234	385288	402927	413291	439664	442921	450873	387770	389886	422908	0.11729	0.103851
Q8R0W0	Eppk1	1	37.9046	42	70033.2	61506.3	101317	210585	105720	71906.9	104210	205655	59330.5	193338	103300	109738	103511	129262	0.320509	0.447849
Q61233	Lcp1	1	203.362	41	1.55462e+07	1.79551e+07	1.70412e+07	1.14631e+07	1.27853e+07	1.32981e+07	8.34908e+06	9.00683e+06	9.20417e+06	9.77461e+06	9.35899e+06	6.80684e+06	1.46815e+07	8.75009e+06	-0.746631	0.000382139
P10107	Anxa1	1	183.779	41	2.72723e+07	2.94262e+07	2.6515e+07	2.98651e+07	3.19172e+07	3.08191e+07	2.55428e+07	2.80595e+07	2.17064e+07	3.58849e+07	3.56608e+07	3.4703e+07	2.93025e+07	3.02596e+07	0.0463677	0.720052
Q00623	Apoa1	1	156.265	41	1.78021e+07	1.62032e+07	1.66854e+07	1.83418e+07	1.74256e+07	1.71303e+07	2.6353e+07	1.87406e+07	1.95544e+07	2.88034e+07	2.76646e+07	2.53939e+07	1.72647e+07	2.44183e+07	0.500136	0.00230061
Q3U7R1	Esyt1	1	106.557	41	3.74682e+06	2.08186e+06	1.7597e+06	2.24869e+06	2.19583e+06	1.98991e+06	2.25002e+06	2.18713e+06	2.49909e+06	1.90002e+06	1.91739e+06	2.19598e+06	2.33713e+06	2.15827e+06	-0.114866	0.570236
Q62417	Sorbs1	1	105.226	41	1.71261e+06	1.12915e+06	1.50524e+06	1.57352e+06	1.51776e+06	1.09534e+06	1.73634e+06	1.57804e+06	1.56633e+06	2.00367e+06	2.01252e+06	2.43824e+06	1.42227e+06	1.88919e+06	0.409572	0.0207763
Q8CGC7	Eprs1	1	31.1406	41	237883	236637	426066	282632	413036	463545	198094	442473	407686	426265	672890	517683	343300	444182	0.371682	0.212646
E9Q8T7	Dnah1	1	11.3819	41	514512	248766	233759	88261.6	120435	115916	293147	75973.1	45110.8	169317	256085	520673	220275	226717	0.0415908	0.947822
P63017	Hspa8	1	285.047	40	1.12291e+07	1.10175e+07	1.23042e+07	7.98212e+06	1.09727e+07	1.23331e+07	8.4986e+06	7.97461e+06	8.86064e+06	8.00768e+06	1.19717e+07	1.05648e+07	1.09731e+07	9.31301e+06	-0.236656	0.102728
P11499	Hsp90ab1	1	222.685	40	4.37362e+06	5.10889e+06	3.86508e+06	4.64555e+06	4.1667e+06	4.69009e+06	2.93553e+06	3.65872e+06	3.49012e+06	2.73513e+06	2.84974e+06	3.34894e+06	4.47499e+06	3.1697e+06	-0.497539	0.000252813
P24270	Cat	1	178.083	40	8.99424e+06	7.94104e+06	8.30926e+06	9.09896e+06	1.02369e+07	9.07121e+06	9.7498e+06	8.55669e+06	9.3129e+06	8.79931e+06	9.66449e+06	9.12984e+06	8.94193e+06	9.20217e+06	0.0413874	0.504214
Q91X72	Hpx	1	145.158	40	6.67332e+06	7.10874e+06	7.51294e+06	4.29874e+06	4.05192e+06	5.11232e+06	4.42799e+06	4.41729e+06	4.9797e+06	7.07433e+06	6.15463e+06	7.17343e+06	5.793e+06	5.70456e+06	-0.022194	0.914254
P14873	Map1b	1	73.3231	40	138402	63086.6	109267	63289.5	379171	106436	287210	90932.6	120247	521673	108527	120847	143275	208240	0.539454	0.460151
P06684	C5	1	61.2088	40	133673	68839.3	98918.8	89440.5	87202.9	80697.1	116218	82558.8	365204	212697	132195	227136	93128.6	189335	1.02364	0.0490857
P08032	Spta1	1	30.3698	40	2.01205e+06	1.79223e+06	1.82487e+06	1.52144e+06	242752	299381	1.15268e+06	1.42968e+06	1.62114e+06	217096	3.06777e+06	2.56152e+06	1.28212e+06	1.67498e+06	0.385613	0.474337
Q9EQK5	Mvp	1	122.715	39	1.70227e+06	2.18273e+06	2.24206e+06	961633	1.66259e+06	3.6804e+06	2.56818e+06	1.72975e+06	3.15826e+06	1.8796e+06	2.35659e+06	1.95775e+06	2.07195e+06	2.27502e+06	0.134893	0.648198
Q8BX70	Vps13c	1	11.3984	39	85693.1	246456	406154	531601	94989.1	364226	52240.5	405374	465075	608902	486866	496185	288187	419107	0.540317	0.24852
Q3V0Q1	Dnah12	1	4.00002	39	125118	108512	81000.3	98995.7	118440	73952.7	46341	108502	153848	118997	153441	139256	101003	120064	0.249406	0.32722
P57780	Actn4	1	243.52	38	2.3932e+06	2.26992e+06	2.99009e+06	1.75263e+06	1.47197e+06	1.64962e+06	2.18054e+06	2.06813e+06	2.43779e+06	2.02623e+06	1.87693e+06	1.89052e+06	2.0879e+06	2.08002e+06	-0.00545547	0.975258
P17182	Eno1	1	198.615	38	6.17125e+07	5.3712e+07	5.86525e+07	6.90246e+07	6.24618e+07	6.53309e+07	5.00178e+07	4.91937e+07	4.89533e+07	5.93468e+07	8.2716e+07	5.78673e+07	6.18157e+07	5.80158e+07	-0.091527	0.520406
O88322	Nid2	1	139.216	38	1.87116e+06	1.71336e+06	1.43473e+06	1.82991e+06	2.38276e+06	1.4103e+06	2.32086e+06	3.29127e+06	2.43915e+06	3.13639e+06	3.55307e+06	3.08534e+06	1.7737e+06	2.97101e+06	0.744191	0.000662407
Q8BHN3	Ganab	1	138.994	38	1.98447e+06	1.46805e+06	1.76822e+06	1.49393e+06	1.59425e+06	2.26327e+06	1.24904e+06	1.36208e+06	963005	1.67378e+06	810817	541667	1.76203e+06	1.10006e+06	-0.679652	0.0102617
P31001	Des	1	137.908	38	3.34152e+06	2.79266e+06	2.78045e+06	2.38668e+06	3.771e+06	3.21711e+06	2.56794e+06	4.28625e+06	3.99545e+06	4.88163e+06	3.22737e+06	6.43347e+06	3.04824e+06	4.23202e+06	0.473371	0.0711477
P51660	Hsd17b4	1	134.732	38	3.7468e+06	3.58022e+06	2.95545e+06	4.76207e+06	3.39911e+06	4.40892e+06	3.77959e+06	3.18707e+06	3.32571e+06	4.00803e+06	3.06514e+06	3.00082e+06	3.80876e+06	3.39439e+06	-0.16617	0.223393
Q02053	Uba1	1	114.616	38	1.07287e+06	1.36502e+06	1.58669e+06	1.69729e+06	1.66139e+06	1.65309e+06	1.17955e+06	1.16414e+06	1.23654e+06	1.74964e+06	2.70234e+06	1.60437e+06	1.50606e+06	1.6061e+06	0.0927832	0.708774
Q00519	Xdh	1	112.727	38	1.58658e+06	1.72166e+06	1.69255e+06	1.41854e+06	1.33873e+06	2.56101e+06	1.14016e+06	1.36238e+06	1.41613e+06	2.35504e+06	2.17863e+06	1.67835e+06	1.71984e+06	1.68845e+06	-0.026578	0.9085
Q9JKR6	Hyou1	1	103.36	38	589088	700599	771109	1.05099e+06	615567	1.02525e+06	445129	501442	551154	759359	583136	843010	792101	613872	-0.367746	0.11623
P04186	Cfb	1	87.6117	38	530255	526720	1.0923e+06	1.06109e+06	911938	930569	420588	323916	538140	1.0058e+06	451400	392285	842145	522021	-0.68996	0.0509726
Q9JMH9	Myo18a	1	34.6098	38	428617	581714	383220	724377	715439	393644	781003	231126	765596	483311	954995	417546	537835	605596	0.171192	0.608938
P05064	Aldoa	1	228.045	37	2.88725e+07	3.20986e+07	2.78963e+07	4.30307e+07	4.40157e+07	3.51678e+07	3.01916e+07	2.92058e+07	2.90929e+07	4.41574e+07	4.069e+07	4.0541e+07	3.51803e+07	3.56465e+07	0.0189922	0.909343
P26041	Msn	1	148.566	37	2.9545e+06	2.89361e+06	3.45259e+06	2.72237e+06	2.89761e+06	2.4211e+06	3.03492e+06	3.01236e+06	3.33064e+06	3.32515e+06	3.5508e+06	3.6822e+06	2.8903e+06	3.32268e+06	0.20113	0.0338587
O70318	Epb41l2	1	116.396	37	1.48515e+06	1.32032e+06	1.33088e+06	1.40477e+06	2.69254e+06	1.47128e+06	1.20509e+06	1.35779e+06	1.27692e+06	1.51792e+06	1.6926e+06	1.51541e+06	1.61749e+06	1.42762e+06	-0.180142	0.426426
Q9DBD0	Ica	1	98.5886	37	384286	425725	238103	397113	266828	453417	212528	397800	301188	338839	248523	272682	360912	295260	-0.289661	0.174576
Q71LX4	Tln2	1	79.3358	37	276115	216831	392416	138218	480224	405128	307025	274473	391883	593051	389540	451584	318155	401259	0.334803	0.264486
P70398	Usp9x	1	42.2172	37	548310	538639	560907	338579	267259	536232	178548	301585	315514	383795	443644	361666	464988	330792	-0.49127	0.0620546
Q80W93	Hydin	1	9.79635	37	88806.8	60629.9	77026.1	117868	52789.3	71086.7	40492.7	332589	73688	124985	71292.2	103288	78034.5	124389	0.672676	0.320171
O88342	Wdr1	1	159.398	36	5.12181e+06	6.35536e+06	5.87144e+06	5.63485e+06	8.20194e+06	6.61226e+06	4.65069e+06	6.67954e+06	4.73915e+06	4.92421e+06	4.00758e+06	4.75132e+06	6.29961e+06	4.95875e+06	-0.345286	0.0407953
O08677	Kng1	1	118.161	36	2.98697e+06	3.05036e+06	3.69681e+06	2.63694e+06	3.15714e+06	2.60046e+06	3.03061e+06	1.25175e+07	2.40368e+06	4.17289e+06	3.87482e+06	3.25823e+06	3.02145e+06	4.87628e+06	0.690542	0.261348
Q61316	Hspa4	1	94.5383	36	1.0813e+06	1.07451e+06	1.47213e+06	2.19452e+06	1.67766e+06	1.53718e+06	1.64495e+06	1.34248e+06	1.99558e+06	1.80434e+06	1.09011e+06	1.80612e+06	1.50622e+06	1.61393e+06	0.0996473	0.6336
Q9QYX7	Pclo	1	19.0841	36	79130.9	83296.9	87351.1	42975.5	109705	294591	155110	169838	61162.1	638936	433371	80143.2	116175	256427	1.14224	0.194477
P06728	Apoa4	1	146.29	35	6.36444e+06	7.22768e+06	8.74764e+06	7.29189e+06	7.99972e+06	7.43301e+06	9.05344e+06	8.26401e+06	8.46982e+06	1.01962e+07	8.94013e+06	9.43713e+06	7.51073e+06	9.06013e+06	0.270578	0.00508457
P08003	Pdia4	1	115.705	35	2.21125e+06	1.49868e+06	2.04431e+06	2.40583e+06	2.22834e+06	2.60359e+06	2.0838e+06	2.05939e+06	2.08121e+06	1.54521e+06	2.01878e+06	1.65527e+06	2.16533e+06	1.90728e+06	-0.183074	0.189232
Q8K2B3	Sdha	1	110.399	35	2.59378e+06	2.96788e+06	3.4064e+06	2.45291e+06	2.72172e+06	2.81399e+06	1.69538e+06	1.73114e+06	1.60126e+06	2.3684e+06	1.48264e+06	1.90428e+06	2.82611e+06	1.79718e+06	-0.653081	0.00026276
Q61879	Myh10	1	98.838	35	107827	198020	77895.1	120527	100872	134275	112923	234138	1.49249e+06	433498	178370	140560	123236	431997	1.8096	0.186735
Q91ZA3	Pcca	1	86.013	35	1.66873e+06	1.56216e+06	1.48028e+06	1.62156e+06	1.9183e+06	2.20781e+06	1.44399e+06	1.21495e+06	1.77144e+06	1.92045e+06	1.99284e+06	2.88193e+06	1.74314e+06	1.87093e+06	0.102069	0.633895
Q6ZQ38	Cand1	1	47.1364	35	448393	610620	588766	509493	472338	192710	380445	538998	511477	298864	429531	771250	470387	488428	0.0542973	0.846366
Q99PV0	Prpf8	1	26.8518	35	117698	94153.7	435894	446012	213621	488896	369828	348386	358234	161089	150131	253890	299379	273593	-0.129942	0.763623
Q61001	Lama5	1	26.7601	35	892570	864814	2.86451e+06	1.01321e+06	913466	73157.1	689727	70926.7	34547	87055.4	71763	2.05551e+06	1.10362e+06	501588	-1.13767	0.256846
Q9JLN9	Mtor	1	15.1259	35	758795	696190	698075	170472	494800	284723	211759	180942	268591	206555	162508	463794	517176	249025	-1.05437	0.0343247
E9Q3L2	Pi4ka	1	3.837	35	721773	849099	844949	513060	573527	468231	280782	355622	117946	693767	663754	643995	661773	459311	-0.526866	0.121554
Q7TPH6	Mycbp2	1	3.78406	35	76247.1	128231	160221	182265	125946	120367	144718	80633.4	79709	372845	315315	199079	132213	198717	0.587848	0.230967
P06801	Me1	1	150.042	34	6764697	6.12331e+06	6.48365e+06	8.57244e+06	7.9879e+06	7.98003e+06	4.81221e+06	5.32277e+06	4.78472e+06	6.83568e+06	6.74109e+06	6.04185e+06	7.31867e+06	5.75639e+06	-0.346418	0.0177918
P54310	Lipe	1	128.817	34	2.59381e+06	3.00192e+06	3.45219e+06	3.36705e+06	3.52502e+06	3.12214e+06	3.498e+06	3.251e+06	3.42423e+06	2.92822e+06	2.80629e+06	2.86117e+06	3.17702e+06	3.12815e+06	-0.0223654	0.800245
Q9R0H0	Acox1	1	122.564	34	2.71656e+06	3.35388e+06	5.27108e+06	1.02935e+07	9.28485e+06	3.68994e+06	8.99972e+06	7.30345e+06	8.78383e+06	1.77381e+07	2.40632e+07	1.36914e+07	5.7683e+06	1.343e+07	1.21924	0.0270576
P14211	Calr	1	119.466	34	1.63072e+07	1.62203e+07	1.50222e+07	1.84196e+07	2.095e+07	1.9202e+07	1.6387e+07	1.44356e+07	1.38896e+07	1.80617e+07	1.552e+07	1.82536e+07	1.76869e+07	1.60913e+07	-0.136402	0.203197
Q9EQ20	Aldh6a1	1	114.877	34	4.44375e+06	4.05848e+06	5.37355e+06	5.80286e+06	4.65859e+06	4.81092e+06	3.90521e+06	5.75708e+06	1.21178e+07	3.98771e+06	4.58113e+06	4.84936e+06	4.85803e+06	5.86639e+06	0.272102	0.4579
P56399	Usp5	1	40.7485	34	857844	1.38435e+06	1.05089e+06	1416145	1.38426e+06	1.11883e+06	960463	1.01315e+06	1.0199e+06	948417	821689	889391	1.20205e+06	942169	-0.351443	0.0244567
Q0KL02	Trio	1	11.5696	34	717896	691363	180730	339045	235672	118264	193437	176891	147055	175790	308282	1.19331e+06	380495	365794	-0.0568446	0.942356
E9Q557	Dsp	1	7.61829	34	155714	208929	162622	172651	122956	54565.7	58460.1	53255.6	257576	88296.1	108349	60173.8	146239	104352	-0.486878	0.30153
O88738	Birc6	1	7.55155	34	221000	160646	329125	484208	99430.1	134321	239130	245531	218027	182683	148924	397842	238122	238689	0.00343416	0.993584
Q01815	Cacna1c	3	4.02656	34	355808	262111	101669	279175	348720	361024	408470	588260	347815	601912	296414	337189	284751	430010	0.594668	0.0573355
P50544	Acadvl	1	88.1232	33	1.51155e+06	769697	614787	1.46661e+06	1.35782e+06	1.06995e+06	961819	1.01249e+06	1.66269e+06	1.13769e+06	688730	1.04348e+06	1.13174e+06	1.08448e+06	-0.0615292	0.819852
P27546	Map4	1	72.1369	33	2.44723e+06	2.31525e+06	2.61648e+06	2.17006e+06	2.03206e+06	2.64213e+06	1.8957e+06	1.92884e+06	1.69714e+06	2.90778e+06	2.74283e+06	3.14952e+06	2.37054e+06	2.38697e+06	0.00996527	0.95286
Q8K411	Pitrm1	1	68.7752	33	76748.5	277646	133952	298284	255272	484990	243335	217363	139333	212913	275252	307891	254482	232681	-0.12921	0.736008
Q5H8C4	Vps13a	1	26.7368	33	115979	297927	463806	137043	136998	211737	435887	342709	254400	480800	332845	335387	227248	363671	0.678365	0.0588982
Q91VW5	Golga4	1	7.66909	33	134102	303981	226139	274093	164014	329913	108035	161177	381995	225814	285741	342698	238707	250910	0.0719282	0.824731
Q69ZH9	Arhgap23	2	3.89729	33	138989	1.81208e+06	666774	2.84087e+06	2.41238e+06	2.21766e+06	2.1548e+06	2.27251e+06	2.69711e+06	3.1546e+06	2.96972e+06	2.93276e+06	1.68146e+06	2.69692e+06	0.681597	0.0526542
P08249	Mdh2	1	156.715	32	4.27754e+07	4.38568e+07	4.20503e+07	4.78946e+07	4.79824e+07	5.10624e+07	3.63225e+07	3.2752e+07	3.38138e+07	3.88455e+07	4.3007e+07	4.13549e+07	4.5937e+07	3.76826e+07	-0.285757	0.00400194
Q6IRU2	Tpm4	1	137.322	32	9.75264e+06	1.10456e+07	1.08633e+07	1.03004e+07	1.00921e+07	1.01222e+07	9.80894e+06	1.02579e+07	8.63224e+06	1.3808e+07	1.37267e+07	1.35801e+07	1.03627e+07	1.16356e+07	0.167147	0.219685
Q8VHX6	Flnc	1	105.119	32	162542	242671	292020	126650	343782	404946	155490	200559	256502	257791	339902	387215	262102	266243	0.022615	0.942308
P09405	Ncl	1	94.935	32	1.90554e+06	2.12749e+06	1.99671e+06	2.11399e+06	2.06446e+06	2.07119e+06	2.24147e+06	1.79146e+06	2.56582e+06	2.11655e+06	2.35428e+06	2.51493e+06	2.04656e+06	2.26409e+06	0.145726	0.103428
Q8R0Y6	Aldh1l1	1	88.4415	32	2.08615e+06	1.93801e+06	1.45055e+06	1.98728e+06	2.00086e+06	2.01471e+06	1.56235e+06	1.39687e+06	1.40103e+06	2.45288e+06	1.97156e+06	1.92189e+06	1.91292e+06	1.78443e+06	-0.100318	0.520215
Q8VCM7	Fgg	1	87.0871	32	3.31878e+06	3.32988e+06	3.21057e+06	2.46695e+06	2.51617e+06	2.8959e+06	2.20747e+06	1.79529e+06	1.61567e+06	3.23166e+06	7.25555e+06	2.15207e+06	2.95638e+06	3.04295e+06	0.0416411	0.924234
O89020	Afm	1	85.3481	32	503407	410759	439301	602212	237132	830484	301094	354048	425645	144217	460396	670147	503882	392591	-0.360059	0.330132
P14733	Lmnb1	1	74.9752	32	3.14341e+06	3.45482e+06	3.47224e+06	3.46961e+06	3.38172e+06	3.10135e+06	2492517	2.80683e+06	2.54524e+06	2.43007e+06	3.42333e+06	2.47965e+06	3.33719e+06	2.69627e+06	-0.307668	0.00367019
P50516	Atp6v1a	1	74.159	32	1.26201e+06	985225	1.21444e+06	3.11089e+06	1.46363e+06	1.80228e+06	1.49803e+06	1.54013e+06	1.63277e+06	1.14285e+06	1.54841e+06	1.16624e+06	1.63975e+06	1.4214e+06	-0.206155	0.518745
Q60847	Col12a1	1	38.4261	32	177062	841971	179955	713045	810302	194969	518969	535739	558465	811561	690573	723500	486217	639801	0.396022	0.313555
Q8BPN8	Dmxl2	1	26.7284	32	163779	230124	145675	351839	349348	206174	472104	295340	434566	234615	157136	293647	241157	314568	0.383402	0.256467
Q80YV3	Trrap	1	4.02781	32	87430.6	74284.8	140460	166385	178700	79522.2	172939	116789	205930	128172	126971	98654.3	121130	141576	0.225015	0.432774
Q62504	Spen	1	3.76936	32	136966	174871	111833	134656	182292	225455	89356.4	70671.5	48598.7	65402.4	287636	182407	161012	124012	-0.376688	0.394333
P47738	Aldh2	1	153.739	31	1.63254e+07	1.52247e+07	1.44206e+07	1.42042e+07	1.43817e+07	1.31856e+07	1.4551e+07	1.59664e+07	1.44059e+07	1.2617e+07	1.1777e+07	1.10286e+07	1.46237e+07	1.3391e+07	-0.127046	0.192948
Q8BWT1	Acaa2	1	111.417	31	4.79158e+06	4.09128e+06	5.32888e+06	6.48591e+06	6.25772e+06	5.01886e+06	4.40931e+06	5.1917e+06	5.29225e+06	4.95092e+06	5.74925e+06	5.14945e+06	5.32904e+06	5.12381e+06	-0.0566565	0.628871
P05202	Got2	1	111.267	31	2.71509e+06	2.54539e+06	2.73315e+06	2.52996e+06	2.41771e+06	2.55429e+06	2.14068e+06	1.93092e+06	2.29293e+06	1.94587e+06	1.88735e+06	1.91068e+06	2.5826e+06	2.01807e+06	-0.355848	4.51516e-05
Q9JK53	Prelp	1	95.6861	31	2.0032e+07	1.79293e+07	2.06095e+07	1.81775e+07	1.53845e+07	1.67254e+07	2.15629e+07	2.21395e+07	2.53151e+07	2.40815e+07	2.15157e+07	2.18271e+07	1.8143e+07	2.27403e+07	0.325837	0.00120973
P13707	Gpd1	1	85.473	31	1.69191e+07	1.57074e+07	1.60088e+07	2.13565e+07	2.23658e+07	1.89682e+07	1.49918e+07	1.33703e+07	1.43759e+07	1.505e+07	1.58971e+07	1.44539e+07	1.85543e+07	1.46898e+07	-0.336935	0.00927522
O88783	F5	1	65.0903	31	131145	109775	146960	157009	170158	88728.7	82054.4	76000.4	35540	131547	194144	186919	133963	117701	-0.186707	0.587349
Q8CIE6	Copa	1	60.6606	31	368304	161449	362603	258788	270880	334795	270682	167066	115730	556088	335994	491222	292803	322797	0.140696	0.709773
Q61702	Itih1	1	52.4672	31	348131	187650	151692	120917	89966.3	287508	209879	689241	143415	197190	716301	257142	197644	368861	0.900174	0.164974
Q8BL66	Eea1	1	52.2742	31	319780	504980	332719	207853	270064	305752	219180	213450	195778	532878	346062	531826	323525	339862	0.0710749	0.834928
P11881	Itpr1	1	46.1031	31	80112.5	58139.7	128841	106790	183479	105015	67626.9	130412	68155.2	6487.26	75999.2	88924.4	110396	72934.1	-0.598022	0.150939
Q99104	Myo5a	1	34.2444	31	425034	393631	416852	493574	77169	336706	99624.1	301444	312688	842668	558191	1.46617e+06	357161	596798	0.740669	0.283269
Q6P5H2	Nes	1	22.1062	31	532234	720798	261234	204100	255613	295293	148543	241360	439635	1.1619e+06	1.40447e+06	430925	378212	637806	0.753924	0.279754
Q61789	Lama3	1	7.49141	31	343450	122405	391758	361652	495714	338225	85804.8	65727.5	113750	127691	83493.6	139733	342200	102700	-1.73641	0.000879347
P16015	Ca3	1	197.223	30	2.67955e+08	2.75538e+08	2.69981e+08	3.18906e+08	3.23378e+08	3.44902e+08	3.12465e+08	3.2835e+08	3.11992e+08	3.82563e+08	3.80314e+08	3.7383e+08	3.0011e+08	3.48252e+08	0.214642	0.0324964
Q7TPR4	Actn1	1	170.959	30	1.43135e+06	1.34894e+06	919771	696979	1.50013e+06	2.26183e+06	1.08122e+06	999405	1.10402e+06	2.88088e+06	1.32332e+06	979030	1.35983e+06	1.39465e+06	0.0364698	0.927683
Q62009	Postn	1	102.829	30	1.00342e+06	778669	2.4014e+06	533419	532045	634040	1.41255e+06	1.30221e+06	1.50064e+06	907093	910790	848382	980498	1.14695e+06	0.226211	0.610318
Q99JY0	Hadhb	1	95.0706	30	4.63417e+06	6.20574e+06	5.04053e+06	5.07041e+06	4.37012e+06	5.53251e+06	4.8257e+06	4.41301e+06	3.84938e+06	4.01614e+06	4.1271e+06	4.26602e+06	5.14225e+06	4.24956e+06	-0.275086	0.0144623
P29341	Pabpc1	1	87.1885	30	1.4398e+06	1.59195e+06	1.4292e+06	1.82689e+06	1.23936e+06	1.7033e+06	2.26755e+06	1.93061e+06	1.87003e+06	1.7892e+06	1.46086e+06	1.98522e+06	1.53842e+06	1.88391e+06	0.292284	0.0313476
P58281	Opa1	1	65.364	30	155558	203128	181039	75813.2	210223	246522	205849	276957	316119	208062	51950.3	161640	178714	203430	0.186877	0.593067
Q9DBT9	Dmgdh	1	65.0239	30	299558	428228	348674	431104	606364	271772	82046.4	394637	362765	732561	226483	378104	397617	362766	-0.132339	0.738354
Q6P4T2	Snrnp200	1	41.7756	30	376710	197984	212979	319948	429284	197857	116068	195120	256282	215884	370801	368991	289127	253858	-0.187684	0.557823
P49025	Cit	1	7.60483	30	359167	144167	108307	113200	507857	60707.6	119459	167350	68991.7	214204	179056	208895	215568	159659	-0.433145	0.478242
P83510	Tnik	3	4.07108	30	780756	715404	793444	554384	456296	411487	619202	407323	432363	623619	635151	721197	618628	573142	-0.110179	0.604746
Q80UG2	Plxna4	1	3.81734	30	670163	911400	762495	562662	351255	850073	322204	237595	357171	800960	373482	168697	684675	376685	-0.862061	0.0317044
O54724	Cavin1	1	202.171	29	3.38067e+07	2.88762e+07	4.04696e+07	4.58698e+07	4.65197e+07	4.66967e+07	5.40672e+07	5.56229e+07	5.60732e+07	8.3597e+07	8.63265e+07	8.98408e+07	4.03731e+07	7.09213e+07	0.812823	0.00265064
O70423	Aoc3	1	196.032	29	1.50657e+07	1.55159e+07	1.80717e+07	2.33567e+07	2.30399e+07	2.31919e+07	2.02245e+07	2.06935e+07	2.26078e+07	2.49726e+07	2.70789e+07	2.7123e+07	1.97069e+07	2.37834e+07	0.271249	0.0741223
P18242	Ctsd	1	189.775	29	7.71058e+07	6.98318e+07	7.05293e+07	4.29289e+07	4.77784e+07	5.73511e+07	8.84571e+07	1.01778e+08	7.85869e+07	4.46606e+07	4.75782e+07	5.35687e+07	6.09209e+07	6.9105e+07	0.181852	0.482508
P13541	Myh3	1	131.62	29	230902	166936	241208	361163	170835	200797	293829	72328.5	270074	324497	263653	341177	228640	260926	0.190563	0.5272
Q8BG05	Hnrnpa3	1	101.675	29	8.06279e+06	1.49736e+07	9.61861e+06	8.71643e+06	9.45352e+06	7.5505e+06	7.60422e+06	9.0815e+06	7.8046e+06	9.09093e+06	1.05368e+07	1.15662e+07	9.72924e+06	9.28071e+06	-0.0680914	0.73028
Q91VD9	Ndufs1	1	96.1634	29	686808	965994	777012	899864	1.18697e+06	773793	852858	586303	1.02953e+06	522950	640239	596643	881741	704753	-0.323236	0.133106
Q8QZT1	Acat1	1	90.4367	29	3.49306e+06	3.62602e+06	3.62569e+06	3.39933e+06	3.85033e+06	3.38723e+06	4.21965e+06	3.74759e+06	5.72365e+06	6.46898e+06	5.90115e+06	5.61856e+06	3.56361e+06	5.27993e+06	0.56718	0.00284351
P35564	Canx	1	80.0797	29	1.77185e+06	1.83251e+06	2.40356e+06	2.64369e+06	2.89388e+06	3.02039e+06	2.74674e+06	1.73228e+06	2.78099e+06	3.75697e+06	3.21668e+06	3.23915e+06	2.42765e+06	2.91213e+06	0.262519	0.200571
Q6URW6	Myh14	1	79.7711	29	349744	171185	142498	101202	53861.6	71525.6	41766.4	42008.5	90866	58491.4	42579.7	56915.7	148336	55438	-1.41992	0.0644321
Q64521	Gpd2	1	72.3587	29	130119	138006	771401	212034	314000	61503.2	135760	71282.5	137230	208855	67247.7	235109	271177	142581	-0.927457	0.268211
Q9ET01	Pygl	1	56.316	29	244793	510496	601882	429492	319114	173402	238997	190944	585869	485694	263445	247182	379863	335355	-0.17979	0.644012
P46460	Nsf	1	54.6907	29	525778	583452	607840	737997	956712	711322	571598	658434	680873	1.12333e+06	1.39674e+06	1.06812e+06	687184	916515	0.415464	0.15209
P21271	Myo5b	1	22.8867	29	117901	334499	204574	1.05133e+06	286833	205561	64843.6	251810	88262.5	78495	58961.5	184297	366783	121112	-1.59859	0.1186
Q9EPN1	Nbea	1	11.4671	29	30202.8	198916	181280	127784	139062	633902	351967	338644	296551	924542	413201	203658	218524	421427	0.947489	0.165649
O88572	Lrp6	2	3.86012	29	156847	359700	363152	310348	262335	172659	171528	314219	110267	230097	249974	147308	270840	203899	-0.40959	0.19204
Q61043	Nin	1	3.80671	29	238786	176311	190725	217041	132828	246213	336598	240007	250099	257636	259523	300738	200317	274100	0.452417	0.00945554
Q8VCT4	Ces1d	1	162.192	28	1.51678e+07	1.44916e+07	1.37685e+07	1.29741e+07	1.21741e+07	1.35612e+07	1.31009e+07	1.34877e+07	1.24376e+07	1.28869e+07	1.24571e+07	1.217e+07	1.36896e+07	1.27567e+07	-0.10182	0.0797459
Q61598	Gdi2	1	117.206	28	3.98765e+06	4.3816e+06	3.80498e+06	4.68345e+06	4.30723e+06	4.68795e+06	2.83401e+06	3.9955e+06	3.47918e+06	2.46461e+06	3.71805e+06	2.8806e+06	4.30881e+06	3.22866e+06	-0.416355	0.00336807
P32261	Serpinc1	1	91.1068	28	1.8653e+06	1.87184e+06	1.98364e+06	300913	150369	336484	178733	327651	479330	374022	276289	670453	1.08476e+06	384413	-1.49664	0.0918197
Q9D1A2	Cndp2	1	89.131	28	6.07974e+06	7.60424e+06	6.46623e+06	5.40692e+06	6.60116e+06	5.98875e+06	5.17522e+06	5.50601e+06	4.95274e+06	4.75113e+06	5.4414e+06	5.02812e+06	6.35784e+06	5.14244e+06	-0.306084	0.0038423
A6X935	Itih4	1	85.0176	28	562615	135179	498704	455369	277887	546149	364073	932661	295525	590514	370325	826215	412650	563219	0.448775	0.270385
P97449	Anpep	1	74.1664	28	1.74045e+06	1.29337e+06	1.08467e+06	789462	1.01588e+06	1.30641e+06	1.00419e+06	1.35245e+06	1.09027e+06	942044	1.31977e+06	1.12151e+06	1.20504e+06	1.13837e+06	-0.0821051	0.66401
Q9CQN1	Trap1	1	72.8291	28	1.62187e+06	3.52163e+06	816650	811953	1.10887e+06	1.02426e+06	1.03201e+06	1.84139e+06	1.56512e+06	1.16131e+06	917087	1.12116e+06	1.48421e+06	1.27301e+06	-0.221444	0.648206
Q8CGK3	Lonp1	1	68.8069	28	738033	268798	287982	277189	503984	238076	275924	180597	235185	309233	357080	303407	385677	276905	-0.478005	0.226899
P37040	Por	1	66.9325	28	1.19222e+06	1.20904e+06	1.25631e+06	1.74593e+06	1.42018e+06	1.94334e+06	1.42067e+06	1.56323e+06	1.52194e+06	4.46729e+06	1.2488e+06	1.10744e+06	1.46117e+06	1.88823e+06	0.369909	0.444169
P28271	Aco1	1	65.1254	28	447029	378281	584688	588554	841514	611920	387476	1.15914e+06	542131	387614	416759	612998	575331	584353	0.0224468	0.94894
Q9Z2I0	Letm1	1	62.8077	28	1.74538e+06	3.20097e+06	164453	1.66251e+06	203236	293191	294442	586265	1.33536e+06	159969	2.18811e+06	357712	1.21162e+06	820310	-0.5627	0.523667
Q922D8	Mthfd1	1	53.9099	28	458073	457377	9.50247e+06	947597	533823	489450	538736	300747	576257	514696	976528	939145	2.0648e+06	641018	-1.68756	0.362868
Q921G7	Etfdh	1	49.5026	28	1.19535e+06	694522	1.96519e+06	999934	1.1812e+06	1.28351e+06	792787	361220	1.25547e+06	863420	677530	355890	1.21995e+06	717720	-0.765329	0.0461531
Q91V92	Acly	1	37.7972	28	626837	646464	800761	456769	785678	632488	242704	291447	219248	638965	664941	664586	658166	453649	-0.536876	0.0790309
Q9Z0X1	Aifm1	1	37.3559	28	316480	646301	848758	629846	522789	525357	413976	472053	557505	422700	258699	292260	581588	402866	-0.5297	0.0619464
Q3UQ44	Iqgap2	1	32.0558	28	78464.7	101423	52292.6	119469	273590	172313	71114.8	95099.1	52466	131698	101200	89789.9	132925	90228.1	-0.558969	0.243683
Q9D0E1	Hnrnpm	1	25.1044	28	1.06361e+06	1.6766e+06	2.02933e+06	1.26197e+06	1.06366e+06	868954	1.28231e+06	648297	827527	860019	1.09851e+06	1.00127e+06	1.32735e+06	952988	-0.478023	0.0927605
Q9QZQ1	Afdn	1	15.249	28	88480.3	518843	343244	181459	774462	127050	330884	95069.4	151014	715502	279244	137534	338923	284874	-0.250632	0.714297
Q8CHG3	Gcc2	1	7.61208	28	133206	551102	846137	1.00832e+06	215329	108154	189102	107456	489059	298723	678979	286269	477041	341598	-0.481814	0.467622
Q9QY06	Myo9b	1	3.82824	28	145417	218293	136436	363196	110492	329754	139579	146343	190852	818264	160247	370475	217265	304294	0.48601	0.474415
P97479	Myo7a	1	3.79124	28	225567	50669.2	254865	134090	87476.8	99876.1	105320	90596.7	424649	118180	109624	170010	142091	169730	0.25643	0.66418
O08553	Dpysl2	1	156.833	27	9.56341e+06	5.41219e+06	5.13536e+06	5.05984e+06	5.67023e+06	5.61371e+06	4.62734e+06	4.13156e+06	4.09056e+06	4.39149e+06	8.74452e+06	4.63256e+06	6.07579e+06	5.103e+06	-0.251725	0.361752
Q04447	Ckb	1	146.204	27	1.02765e+07	1.42373e+07	1.48056e+07	1.22801e+07	1.15936e+07	1.01159e+07	1.23937e+07	1.19908e+07	1.26458e+07	1.05086e+07	1.09298e+07	1.09223e+07	1.22182e+07	1.15652e+07	-0.0792438	0.475969
P23953	Ces1c	1	141.327	27	3.73224e+06	3.19821e+06	3.12008e+06	4.78387e+06	3.13353e+06	3.16258e+06	5.71762e+06	4.3897e+06	5.42837e+06	1.15941e+07	6.57239e+06	5.16512e+06	3.52175e+06	6.47788e+06	0.879228	0.022557
P97429	Anxa4	1	125.676	27	1.18289e+07	8.89278e+06	1.4634e+07	8.94457e+06	1.02362e+07	8.1168e+06	1.07684e+07	1.31471e+07	1.34506e+07	1.37459e+07	1.01961e+07	9.28039e+06	1.04422e+07	1.17648e+07	0.172043	0.319859
Q9CZU6	Cs	1	106.808	27	3.9992e+06	4.61561e+06	4.38295e+06	7.07733e+06	6.8244e+06	5.88971e+06	2.95778e+06	2.91551e+06	3.51675e+06	2.91915e+06	3.3698e+06	3.15999e+06	5.46487e+06	3.13983e+06	-0.7995	0.00170082
P06745	Gpi	1	95.8959	27	2.60126e+06	2.35211e+06	3.19181e+06	3.01922e+06	2.49242e+06	3.0024e+06	2.52566e+06	2.24599e+06	2.14803e+06	1.48368e+06	2.21871e+06	1.98616e+06	2.77654e+06	2.10137e+06	-0.401956	0.00681431
Q8BFR5	Tufm	1	94.3063	27	1.41484e+06	1.14337e+06	1.25759e+06	1.27832e+06	1.3142e+06	1.32482e+06	970889	1.04856e+06	1.02583e+06	1.55953e+06	1.23464e+06	1.4359e+06	1.28886e+06	1.21256e+06	-0.0880382	0.48425
Q91YQ5	Rpn1	1	90.435	27	2.84006e+06	1.77241e+06	2.30599e+06	2.24032e+06	4.1755e+06	1.95971e+06	2.07181e+06	2.16126e+06	3.36487e+06	3.54535e+06	3.2242e+06	3.69149e+06	2.549e+06	3.00983e+06	0.239753	0.340433
Q02788	Col6a2	1	87.8421	27	495459	770214	904573	795456	1.03786e+06	1.41233e+06	1.32032e+06	1.65122e+06	1.98162e+06	1.38889e+06	1.6954e+06	1.6726e+06	902649	1.61834e+06	0.842281	0.00112983
P52825	Cpt2	1	76.3589	27	1.73889e+06	1.28507e+06	1.26473e+06	1.52995e+06	1.87372e+06	1.18973e+06	1.17674e+06	1.07127e+06	1.23495e+06	768093	615850	1.32711e+06	1.48035e+06	1.03233e+06	-0.520026	0.0199043
P54869	Hmgcs2	1	72.0722	27	652384	375104	291207	489533	280556	474351	246273	402460	347748	283906	468757	192728	427189	323645	-0.400462	0.176529
Q9D0F9	Pgm1	1	67.5664	27	2.48119e+06	3.03333e+06	2.95927e+06	3.54475e+06	2.06326e+06	2.68636e+06	1.72959e+06	1.66248e+06	1.54996e+06	2.77191e+06	2.60999e+06	2.82394e+06	2.79469e+06	2.19131e+06	-0.350895	0.0903388
Q9JIF7	Copb1	1	62.1389	27	503660	525074	403004	213195	607114	581547	360350	962521	189885	629192	1.07416e+06	655307	472266	645236	0.450228	0.277116
P34914	Ephx2	1	61.2643	27	4.6481e+06	1.85584e+06	1.31729e+06	1.95097e+06	2.39746e+06	1.89692e+06	1.72414e+06	1.14828e+06	2.04953e+06	1.55543e+06	1.67573e+06	5.07598e+06	2.34443e+06	2.20485e+06	-0.0885574	0.857737
P35441	Thbs1	1	60.9243	27	804960	433510	548007	88269.9	103489	551915	133536	66471.1	145996	151968	121861	190207	421692	135006	-1.64316	0.0325093
Q99K67	Aass	1	57.1931	27	88165.5	52075.5	129292	265138	167573	367673	329297	443562	152858	161579	259852	159975	178319	251187	0.494299	0.309844
Q60864	Stip1	1	50.6144	27	845143	1.18663e+06	2.49422e+06	624289	715936	886178	671443	734032	592525	677832	980889	1.27181e+06	1.1254e+06	821421	-0.454244	0.340169
Q3UTJ2	Sorbs2	1	49.1682	27	313876	269648	183130	213296	245683	169787	838823	781282	884131	733994	850974	723798	232570	802167	1.78624	1.55892e-08
P15508	Sptb	1	46.1077	27	237842	147209	203240	135992	151126	57696.2	76625.7	15155.6	41084.5	98557.5	126073	36528	155518	65670.7	-1.24376	0.0146943
Q8BKC5	Ipo5	1	40.6237	27	280524	1.109e+06	142311	1.16665e+06	297436	982275	504460	801974	1.03263e+06	1.03587e+06	74320.3	191533	663033	606797	-0.127867	0.830945
Q80X19	Col14a1	1	36.1636	27	493211	325628	462532	492016	486406	556011	265259	272815	262675	254334	415867	291015	469301	293661	-0.676362	0.00138077
Q9WU78	Pdcd6ip	1	32.4781	27	1.26953e+06	7.07449e+06	963207	6.24643e+06	1.6146e+06	1.61417e+06	5.37077e+06	6.18728e+06	6.24416e+06	9.17918e+06	1.25457e+06	9.59414e+06	3.1304e+06	6.30502e+06	1.01015	0.0862108
Q61699	Hsph1	1	26.9484	27	523946	414361	901281	518647	592184	607275	468972	375393	432097	5.86e+06	6.10353e+06	6.12347e+06	592949	3.22724e+06	2.44432	0.0622546
Q80YX1	Tnc	1	26.718	27	913033	243422	145688	200097	108730	17383.7	513982	898052	1.03082e+06	1.5379e+06	23953.4	81754.5	271392	681078	1.32744	0.165269
A2AGT5	Ckap5	1	26.6634	27	118937	162871	675251	192824	319968	158012	267897	150869	264001	116888	150765	184479	271310	189150	-0.520415	0.379454
Q80Z19	Muc2	1	19.113	27	89536	61940.6	114861	472261	186598	160633	112681	112549	158930	278409	144549	147338	180972	159076	-0.186046	0.747316
O55103	Prx	1	19.0454	27	157075	247617	212489	273303	180347	116804	130536	144249	18640.6	241260	202159	312489	197939	174889	-0.178619	0.639492
Q5SW19	Cluh	1	15.1257	27	377764	165123	363465	294523	197976	125774	243162	271769	224161	462227	279057	234059	254104	285739	0.169277	0.588473
Q6ZQ08	Cnot1	1	11.5923	27	242597	255721	262133	128963	213695	167362	172170	144178	211744	105388	137143	148707	211745	153222	-0.466708	0.0499422
B2RXS4	Plxnb2	1	7.58902	27	280838	145989	103491	151265	197580	175084	177983	192667	207896	371448	131549	253995	175708	222590	0.341209	0.289741
P59108	Cpne2	5	7.28339	27	793460	484449	838432	738346	384064	527406	541755	808869	1.10086e+06	2.63751e+06	605643	574859	627693	1.04492e+06	0.735255	0.245859
Q8BZN6	Dock10	1	2.02582	27	86129.2	160644	141310	319772	168897	166171	124291	381845	127732	305468	160185	456934	173821	259409	0.57763	0.22578
P35700	Prdx1	1	117.773	26	8.92257e+07	9.74896e+07	9.57984e+07	6.59408e+07	6.84599e+07	5.03454e+07	1.53121e+08	1.53526e+08	1.23906e+08	7.81687e+07	7.36486e+07	1.04602e+08	7.78766e+07	1.14495e+08	0.556025	0.0489611
Q9D0K2	Oxct1	1	103.493	26	3.57276e+06	2.88511e+06	3.47376e+06	2.73556e+06	3.12584e+06	3.21434e+06	2.45317e+06	2.85345e+06	2.18779e+06	3.70744e+06	4.37e+06	3.37353e+06	3.16789e+06	3.15756e+06	-0.00471246	0.977638
P09411	Pgk1	1	102.554	26	7.56692e+06	8.07503e+06	1.01339e+07	6.77837e+06	7.09526e+06	7.05734e+06	7.21321e+06	5.73188e+06	5.83697e+06	7.29989e+06	8.23179e+06	8.07258e+06	7.78447e+06	7.06439e+06	-0.140034	0.306705
O08709	Prdx6	1	100.719	26	2.50445e+07	2.59555e+07	2.89775e+07	3.55598e+07	3.20271e+07	3.46557e+07	2.48612e+07	2.63661e+07	2.57799e+07	3.45123e+07	3.34067e+07	3.81955e+07	3.037e+07	3.05203e+07	0.00712054	0.959734
O88844	Idh1	1	94.5168	26	5.83612e+06	4.30058e+06	6.45006e+06	6.79594e+06	7.81621e+06	6.65453e+06	6.14903e+06	5.83418e+06	5.70057e+06	7.4607e+06	7.04265e+06	6.64038e+06	6.30891e+06	6.47125e+06	0.0366548	0.777068
P35505	Fah	1	93.7459	26	4.80952e+06	5.34492e+06	4.68458e+06	8.6247e+06	6.19943e+06	7.86526e+06	6.55162e+06	6.4592e+06	7.05002e+06	1.02867e+07	8.19874e+06	1.02559e+07	6.25473e+06	8.1337e+06	0.378962	0.086071
O35639	Anxa3	1	89.7758	26	3.37106e+06	5.51284e+06	3.68901e+06	3.07572e+06	3.03004e+06	3.82309e+06	3.2886e+06	3.2818e+06	3.36467e+06	4.67034e+06	3.52005e+06	4.17854e+06	3.75029e+06	3.71733e+06	-0.0127357	0.942174
Q9DCW4	Etfb	1	83.6665	26	2.22521e+07	1.50697e+07	1.27949e+07	1.53971e+07	1.43341e+07	1.56414e+07	1.11081e+07	1.39088e+07	1.36081e+07	1.4868e+07	1.54003e+07	1.91471e+07	1.59149e+07	1.46734e+07	-0.117175	0.486253
P01872	Ighm	1	81.8076	26	8.21298e+06	7.15851e+06	6.66343e+06	7.27071e+06	7.94151e+06	5.19562e+06	6.60072e+06	6.54035e+06	5.24134e+06	4.70673e+06	3.91925e+06	3.4444e+06	7.07379e+06	5.07547e+06	-0.478944	0.0163355
P08226	Apoe	1	80.4668	26	1.48046e+06	2.51216e+06	2.15448e+06	1.87987e+06	1.89298e+06	1.52161e+06	1.38979e+06	1.69204e+06	2.21377e+06	1.78585e+06	1.47369e+06	1.88381e+06	1.90693e+06	1.73983e+06	-0.132309	0.423304
Q02819	Nucb1	1	80.0926	26	1.87974e+06	1.66034e+06	4.47039e+06	2.16247e+06	2.7614e+06	2.16309e+06	1.9569e+06	1.69143e+06	6.14291e+06	7.07407e+06	6.68437e+06	6.94958e+06	2.51624e+06	5.08321e+06	1.01447	0.0449723
P15105	Glul	1	77.1104	26	5.03543e+06	7.51596e+06	7.15516e+06	9.00674e+06	6.67496e+06	8.70748e+06	4.62172e+06	4.53592e+06	4.90709e+06	7.41178e+06	8.71533e+06	8.53539e+06	7.34929e+06	6.45454e+06	-0.18729	0.393903
P32020	Scp2	1	69.9187	26	3.80554e+06	3.30274e+06	4.2114e+06	9.12841e+06	5.86892e+06	5.17454e+06	3.20934e+06	3.38358e+06	2.84686e+06	1.41498e+07	4.07118e+06	3.39756e+06	5.24859e+06	5.17638e+06	-0.0199866	0.971886
P17710	Hk1	1	68.5531	26	463635	179144	194568	251914	150998	208687	115617	531827	166751	292139	30618.8	74511.3	241491	201911	-0.258253	0.664953
Q61129	Cfi	1	68.1068	26	631278	89229.1	232553	204892	671380	1.10637e+06	210968	246657	92090.9	209590	143550	170877	489283	178955	-1.45107	0.0791659
E9PVA8	Gcn1	1	57.0592	26	61463.4	208585	101734	87887.1	118478	151726	86296.5	36899	47078.4	164501	217037	163160	121646	119162	-0.0297609	0.947273
Q8VEK3	Hnrnpu	1	53.3451	26	2.65284e+06	2.78332e+06	2.77077e+06	902839	1.11142e+06	857088	525231	464045	1.25045e+06	979376	963602	3.80928e+06	1.84638e+06	1.332e+06	-0.471108	0.445784
Q8CIZ8	Vwf	1	45.8506	26	143763	172055	123340	106937	26722	30722.3	90370.3	17432.6	29916.9	116648	13966.6	208805	100590	79523.3	-0.339037	0.605007
P09055	Itgb1	1	43.1593	26	982362	1.305e+06	1.29223e+06	1.35171e+06	1.05147e+06	1.25514e+06	1.15331e+06	928041	1.18943e+06	1.33989e+06	1.59713e+06	1.52319e+06	1.20632e+06	1.2885e+06	0.0950793	0.505999
Q6PDI5	Ecpas	1	41.9106	26	61342.5	37788.6	93070	74362.8	101478	309906	108348	72384.7	29580.9	58053.2	32290.8	96161.9	112991	66136.5	-0.772694	0.296934
Q01097	Grin2b	1	38.5469	26	189248	100902	87420.4	315999	215568	163174	124552	136727	97543.4	290739	148488	220141	178719	169698	-0.0747173	0.845364
Q6PDQ2	Chd4	1	26.8825	26	37554.9	113240	160734	99191	138441	99762.6	82930.8	119573	129614	77469.2	151786	113556	108154	112488	0.0566891	0.838205
Q3TVA9	Ccdc136	1	26.5875	26	313068	699673	783618	326130	578576	647694	536880	708655	338479	468545	633643	856805	558126	590501	0.0813484	0.773991
Q62448	Eif4g2	1	22.7536	26	239164	1.04308e+07	875455	129335	1.0076e+06	447630	357789	381804	355929	5.74995e+06	389053	983590	2.18833e+06	1.36969e+06	-0.675986	0.671642
Q8BMG7	Rab3gap2	1	21.5915	26	2.33457e+06	2.64618e+06	220928	193290	1.92078e+06	255039	122359	240653	188797	147647	178022	142684	1.2618e+06	170027	-2.89164	0.0441199
Q5SWU9	Acaca	1	21.4455	26	206905	112502	202865	288056	2.79274e+06	2.0491e+06	101701	128925	1.81166e+06	3.19924e+06	123900	602678	942027	994685	0.07847	0.941795
E9Q4Z2	Acacb	1	15.2735	26	1.87147e+06	2.35113e+06	2.26512e+06	1.68897e+06	1.76983e+06	3.81117e+06	1.44334e+06	1.7211e+06	1.61026e+06	2.18028e+06	2.43515e+06	2.53922e+06	2.29295e+06	1.98823e+06	-0.205723	0.433131
A2AX52	Col6a4	1	7.85789	26	418180	130121	514734	184323	224298	228280	282978	255103	218412	239205	180964	211235	283323	231316	-0.292581	0.426179
E9Q394	Akap13	1	4.46559	26	220225	224851	185729	167187	102238	187717	902471	310341	674994	157238	116537	152804	181324	385731	1.08902	0.160415
Q5SSH7	Zzef1	1	3.75381	26	142178	124676	153167	130191	117635	132984	126962	126306	130027	227715	844361	90022	133472	257565	0.948403	0.321494
P70336	Rock2	1	2.898	26	5.27806e+06	7.55748e+06	4.78679e+06	5.74298e+06	5.169e+06	3.06716e+06	4.86252e+06	4.1364e+06	151425	6.0371e+06	5.3441e+06	147184	5.26691e+06	3.44645e+06	-0.611845	0.168386
P07901	Hsp90aa1	1	156.959	25	909476	772831	777090	2.41182e+06	2.42418e+06	2.62266e+06	1.72526e+06	3.21044e+06	3.18508e+06	2.07216e+06	2.01422e+06	2.31438e+06	1.65301e+06	2.42026e+06	0.550067	0.122224
P45952	Acadm	1	109.909	25	7.73571e+06	8.51765e+06	9.63386e+06	9.57009e+06	9.23109e+06	8.65941e+06	8.54296e+06	8.50916e+06	7.58348e+06	6.56479e+06	9.39951e+06	1.02539e+07	8.8913e+06	8.47563e+06	-0.0690734	0.510372
O88492	Plin4	1	109.568	25	3.65968e+06	3.59609e+06	3.97203e+06	3.74287e+06	4.023e+06	4.28614e+06	3.55629e+06	3.39444e+06	3.52737e+06	3.46849e+06	3.11135e+06	3.6219e+06	3.87997e+06	3.44664e+06	-0.170854	0.00756313
Q61425	Hadh	1	100.199	25	7.805e+06	6.68039e+06	7.45293e+06	7.85319e+06	8.79221e+06	9.77589e+06	5.85601e+06	5.20569e+06	4.50503e+06	5.81202e+06	5.87488e+06	6.15851e+06	8.05994e+06	5.56869e+06	-0.533431	0.000609132
Q61646	Hp	1	84.4464	25	1.67167e+07	1.74061e+07	1.62237e+07	1.00212e+07	1.01136e+07	9.23647e+06	6.05446e+06	6.33261e+06	5.6508e+06	1.58601e+07	1.27853e+07	1.76843e+07	1.32863e+07	1.07279e+07	-0.308565	0.367476
P21981	Tgm2	1	83.0751	25	1.5535e+06	1.44867e+06	1.78883e+06	1.59381e+06	1.91943e+06	1.26358e+06	1.21862e+06	1.59576e+06	1.6558e+06	1.96423e+06	1.93714e+06	2.0201e+06	1.59464e+06	1.73194e+06	0.119162	0.403335
Q60710	Samhd1	1	81.7019	25	1.37454e+06	1.14982e+06	1711225	888750	669310	633131	944608	872870	1.05536e+06	819674	795134	949569	1.07113e+06	906203	-0.241226	0.373692
Q9DCN2	Cyb5r3	1	78.6483	25	5.03543e+06	5.38626e+06	5.26057e+06	7.19214e+06	4.75386e+06	4.51161e+06	4.84444e+06	4.36422e+06	4.76893e+06	4.74965e+06	6.43657e+06	4.15052e+06	5.35665e+06	4.88572e+06	-0.132758	0.377793
Q04857	Col6a1	1	71.9837	25	1.07298e+06	1.12131e+06	1.27425e+06	1.0922e+06	786100	828855	1.21783e+06	1.35938e+06	1.44371e+06	1.18249e+06	857944	1.40498e+06	1.02928e+06	1.24439e+06	0.273798	0.0942869
Q99LB7	Sardh	1	68.8661	25	829604	551446	236963	558327	426146	176808	407063	116907	180523	141563	214666	438439	463215	249860	-0.890563	0.0877356
Q9D6R2	Idh3a	1	68.1046	25	5.88773e+06	6.0971e+06	6.21276e+06	7.04242e+06	6.60063e+06	6.70596e+06	3.65406e+06	4.01478e+06	3.36005e+06	7.64681e+06	6.0927e+06	6.57168e+06	6.42443e+06	5.22335e+06	-0.298595	0.139299
Q8BIJ6	Iars2	1	65.7167	25	267472	91204.9	484378	194044	304696	948160	302691	369132	545484	308758	513724	1.49434e+06	381659	589021	0.626034	0.376507
Q99MR8	Mccc1	1	64.2904	25	446511	634960	382488	822594	290578	481542	375589	264578	312751	378630	340951	415229	509779	347955	-0.550971	0.0737888
P35486	Pdha1	1	59.81	25	2.46417e+06	2.90327e+06	2.48412e+06	2.34503e+06	4.00081e+06	1.71669e+06	1.47596e+06	1.8704e+06	2.00571e+06	1.26545e+06	1.43408e+06	991395	2.65235e+06	1.50717e+06	-0.815432	0.00809642
Q3V3R1	Mthfd1l	1	49.5344	25	61150	115241	54214.4	40093.8	46496	410858	96624.9	126263	514680	266490	34340.4	239869	121342	213044	0.812074	0.340426
Q6GQT1	A2m	1	42.0919	25	2.71437e+06	1.33285e+06	612157	3.74747e+06	3.69586e+06	756967	89168.9	617469	2.59636e+06	3.4767e+06	550005	620900	2.14328e+06	1.3251e+06	-0.693719	0.335332
Q5XJY5	Arcn1	1	38.3807	25	1.82298e+06	1.82898e+06	1.50524e+06	1.55083e+06	938254	1.22727e+06	1.24682e+06	1.39929e+06	1.09845e+06	1.34778e+06	1.45914e+06	1.60772e+06	1.47893e+06	1.35986e+06	-0.121087	0.470678
Q99NB9	Sf3b1	1	34.1092	25	224666	138824	308848	321501	444787	727612	51499.6	234358	179142	129627	116322	653575	361040	227421	-0.666795	0.301115
Q61768	Kif5b	1	32.6544	25	143567	267253	304492	296904	427661	385298	261800	453694	582558	379966	556915	301989	304196	422820	0.475044	0.108416
Q80UG5	Septin9	1	31.1418	25	742581	699652	853776	453790	674563	586546	465721	679657	492074	642731	667920	663452	668485	601926	-0.151309	0.353051
B2RQC6	Cad	1	11.6023	25	438716	726208	492706	377265	896479	181789	237406	309961	590163	119262	848073	419294	518861	420693	-0.302578	0.527423
Q9Z329	Itpr2	1	11.5797	25	229558	340431	230846	261273	307723	259021	213891	75998.6	215590	315146	214769	204779	271475	206696	-0.393312	0.101757
P19137	Lama1	1	3.81275	25	275031	111279	41773.6	32144.3	287288	108269	101099	71639	36899.2	127771	145177	136408	142631	103165	-0.467326	0.438798
Q8C9J3	Spef2	1	3.78763	25	170598	182928	253895	144725	216712	255992	119210	189608	151966	202502	175531	200602	204142	173237	-0.236827	0.206181
Q8CGB3	Uaca	1	3.75781	25	111757	84554.9	593798	153312	189465	150485	235264	132777	85042.3	174358	38191.1	213108	213895	146457	-0.546432	0.43744
Q9ESF1	Otof	1	3.219	25	285201	520073	261032	208992	190108	304171	252172	252002	138557	533831	569035	184444	294930	321674	0.125228	0.770424
Q00612	G6pdx	1	147.332	24	4.78237e+06	5.10254e+06	1.02465e+07	5.6226e+06	5.45244e+06	5.98897e+06	4.55455e+06	4.4821e+06	4.72584e+06	4.94203e+06	6.20324e+06	6.35654e+06	6.19924e+06	5.21071e+06	-0.250611	0.295823
P10126	Eef1a1	1	129.643	24	8.88109e+06	1.02261e+07	1.06488e+07	9.97384e+06	1.16303e+07	1.47412e+07	9.08206e+06	9.39245e+06	8.23692e+06	9.75334e+06	1.088e+07	1.0066e+07	1.10169e+07	9.56847e+06	-0.203358	0.141512
P51885	Lum	1	115.295	24	4.36276e+07	4.72732e+07	4.62149e+07	4.80045e+07	4.8963e+07	4.06095e+07	5.52481e+07	5.58719e+07	5.33643e+07	5.03433e+07	5.63761e+07	5.01702e+07	4.57821e+07	5.35623e+07	0.226435	0.00102277
P06151	Ldha	1	99.5712	24	9.56179e+06	8.96977e+06	1.42519e+07	1.85525e+07	2.19461e+07	1.82157e+07	1.07954e+07	1.38985e+07	1.04788e+07	1.36078e+07	1.36478e+07	1.32319e+07	1.52496e+07	1.261e+07	-0.274201	0.264068
Q63918	Cavin2	1	95.3698	24	4.93405e+06	6.98486e+06	7.16681e+06	1.07263e+07	1.15081e+07	1.13094e+07	9.53488e+06	9.35908e+06	9.24748e+06	1.89539e+07	2.03478e+07	1.84109e+07	8.77158e+06	1.4309e+07	0.706015	0.0503745
Q9JMH6	Txnrd1	1	94.3827	24	2.83972e+06	1.51752e+06	1.66101e+06	1.77807e+06	2.34812e+06	3.14509e+06	3.4275e+06	1.77704e+06	3.54295e+06	4.22974e+06	5.14189e+06	4.16017e+06	2.21492e+06	3.71321e+06	0.745412	0.0189754
Q9DCD0	Pgd	1	77.6918	24	6.106e+06	5.64635e+06	5.92622e+06	6.47209e+06	5.91073e+06	5.14618e+06	5.32234e+06	6.76563e+06	7.49272e+06	5.21749e+06	5.64414e+06	4.8739e+06	5.86793e+06	5.88604e+06	0.0044449	0.969012
Q9CZ13	Uqcrc1	1	77.6792	24	2.91157e+06	2.87343e+06	3.28026e+06	4.40857e+06	2.71816e+06	3.94103e+06	2.24843e+06	2.73885e+06	2.11851e+06	1.24834e+06	2.43508e+06	2.82525e+06	3.3555e+06	2.26908e+06	-0.564423	0.0131817
Q8JZN5	Acad9	1	76.4619	24	765539	421300	614274	475200	510928	722925	176414	764195	279647	225905	630590	408931	585028	414281	-0.497897	0.158331
P40124	Cap1	1	73.8933	24	4.45515e+06	3.87405e+06	4.48301e+06	6.6809e+06	5.61032e+06	5.61336e+06	3.75583e+06	3.74265e+06	4.08431e+06	2.59537e+06	3.27518e+06	3.72262e+06	5.11946e+06	3.52933e+06	-0.5366	0.00718249
Q91XM9	Dlg2	1	53.4428	24	366159	142340	723880	91633	57496.5	139005	82748.2	77920	162776	105383	125953	167389	253419	120362	-1.07415	0.234296
Q9R1M5	Nlrp5	1	53.2961	24	381570	658183	185965	808340	169843	112855	448742	468337	369459	347619	199441	346932	386126	363422	-0.087427	0.858117
P23116	Eif3a	1	45.8329	24	43208	49702.5	98697.4	87234.3	39040.3	60948.3	155834	165352	140354	136091	134239	99094.8	63138.5	138494	1.13323	0.000257942
Q62108	Dlg4	1	45.7171	24	264802	173922	40409.9	153342	68605	218784	163668	18603.3	230069	145330	185741	166261	153311	151612	-0.0160723	0.971043
Q61595	Ktn1	1	38.2375	24	42374.8	136793	103208	72201.9	19338.9	27168.3	343366	39743.9	49173	96157.1	109103	94364.9	66847.5	121985	0.867753	0.29088
P20060	Hexb	1	31.0846	24	1.43516e+06	1.33919e+06	1.34651e+06	1.24619e+06	1.33004e+06	1.16313e+06	545070	884765	1.2715e+06	623516	1.57281e+06	1.07976e+06	1.31004e+06	996237	-0.395044	0.0859044
O08788	Dctn1	1	30.4892	24	1.00486e+06	422961	523867	338294	396178	910507	592708	727868	151027	128081	1.14969e+06	1.6396e+06	599444	731495	0.287223	0.630691
Q8CIB5	Fermt2	1	27.2878	24	488605	473293	253978	575077	698860	530057	329900	598542	686046	874632	770713	501471	503312	626884	0.316746	0.243102
B7ZNG0	Kif7	2	3.84104	24	109792	1.05457e+07	399428	232319	190532	521240	354857	189266	204459	102440	283736	149637	1.99983e+06	214066	-3.22375	0.321109
Q99LC5	Etfa	1	104.977	23	1.11881e+07	1.27548e+07	1.43422e+07	1.50638e+07	1.84658e+07	1.90479e+07	1.34346e+07	1.03902e+07	1.22409e+07	1.46117e+07	1.43253e+07	1.52758e+07	1.51438e+07	1.33797e+07	-0.178674	0.256752
P19324	Serpinh1	1	104.34	23	9.67026e+06	1.10502e+07	1.09125e+07	1.48342e+07	1.49794e+07	1.40748e+07	7.97469e+06	7.5301e+06	7.95824e+06	1.06622e+07	1.14503e+07	1.29176e+07	1.25869e+07	9.74885e+06	-0.368617	0.0559459
O88569	Hnrnpa2b1	1	102.542	23	1.1787e+07	1.20287e+07	1.29881e+07	2.02021e+07	8.72385e+06	1.94404e+07	8.16144e+06	2.1115e+07	7.8969e+06	3.85583e+07	1.06024e+07	2.33186e+07	1.4195e+07	1.82754e+07	0.36452	0.452992
P61979	Hnrnpk	1	101.491	23	6.6628e+06	6.63142e+06	8.02389e+06	7.18902e+06	6.98864e+06	6.74826e+06	4.88288e+06	4.20468e+06	4.64349e+06	6.26626e+06	6.57519e+06	6.56692e+06	7.04067e+06	5.52324e+06	-0.350199	0.0107177
O55131	Septin7	1	100.485	23	1.30197e+06	1.10336e+06	1.87797e+06	1.52349e+06	1.85161e+06	1.71466e+06	1.71864e+06	1.65245e+06	1.72017e+06	2.41565e+06	2.32437e+06	2.23478e+06	1.56218e+06	2.01101e+06	0.364361	0.040846
P97807	Fh	1	81.7767	23	3.5209e+06	2.53099e+06	3.10884e+06	2.70826e+06	2.16018e+06	2.277e+06	2.66421e+06	2.71234e+06	1.49392e+06	2.36514e+06	2.41168e+06	2.32016e+06	2.7177e+06	2.32791e+06	-0.22335	0.18979
O35206	Col15a1	1	77.9546	23	2.34398e+06	3.31363e+06	2.41487e+06	2.28148e+06	2.0384e+06	1.98752e+06	3.27946e+06	7.59093e+06	7.54317e+06	2.67372e+06	3.39086e+06	3.29007e+06	2.39665e+06	4.62803e+06	0.949383	0.0416686
Q99KC8	Vwa5a	1	74.4669	23	1.89276e+06	1.99346e+06	2.45407e+06	1.79536e+06	1.6962e+06	1.68217e+06	1.25851e+06	1.17172e+06	1.00125e+06	1.293e+06	2.12033e+06	1.29792e+06	1.919e+06	1.35712e+06	-0.499806	0.0175527
P19221	F2	1	72.5105	23	416071	1.11805e+06	337543	549076	439138	502340	350907	367108	360071	351330	382282	230311	560369	340335	-0.719422	0.0908459
Q9R111	Gda	1	67.0112	23	2.88788e+06	3.3339e+06	3.38124e+06	2.1912e+06	3.68396e+06	2.11329e+06	2.15179e+06	1.49259e+06	1.74723e+06	1.65883e+06	1.59448e+06	1.8457e+06	2.93191e+06	1.74844e+06	-0.745776	0.00192523
Q6P5E4	Uggt1	1	65.6523	23	70429.5	58088.9	158995	209269	40934.6	199166	123836	84448.1	69930.4	858534	323946	189572	122814	275044	1.16319	0.256351
O08599	Stxbp1	1	64.5978	23	319676	425122	412092	121886	333218	1.81543e+06	69006.4	1.02332e+06	115137	1.28604e+06	1.33653e+06	1.338e+06	571238	861339	0.59249	0.431679
P42932	Cct8	1	63.7797	23	3.46782e+06	933348	1.6654e+06	1.43342e+06	5.18675e+06	1.87337e+06	2.07625e+06	1.00741e+06	937929	1.39209e+06	1.85871e+06	475380	2.42668e+06	1.2913e+06	-0.910166	0.134965
Q9EQH3	Vps35	1	62.3089	23	672398	578314	682585	1.80954e+06	782633	658435	584180	452893	570505	655330	751412	938573	863984	658816	-0.39113	0.336094
Q8K1M6	Dnm1l	1	54.6538	23	4.41844e+06	5.45115e+06	5.63425e+06	439711	594857	1.14301e+06	2.18617e+06	2.31373e+06	640806	965692	1.0291e+06	715608	2.9469e+06	1.30852e+06	-1.17127	0.152105
O35129	Phb2	1	54.5322	23	1.45775e+06	1.45426e+06	1.76865e+06	1.28801e+06	1.40008e+06	1.75386e+06	1.11716e+06	2.49747e+06	1.49518e+06	612470	1.00829e+06	607696	1.52043e+06	1.22304e+06	-0.314008	0.344909
Q6B966	Nlrp14	1	53.3755	23	153006	259785	630686	315706	238618	305155	160620	209711	96361.6	115139	196469	480510	317160	209802	-0.596182	0.250694
Q11136	Pepd	1	46.5377	23	5.96917e+06	3.32381e+06	3.68235e+06	4.25775e+06	3.40285e+06	5.41236e+06	2.50212e+06	2.61662e+06	2.64292e+06	3.0667e+06	4.82397e+06	3.04856e+06	4.34138e+06	3.11682e+06	-0.478082	0.0591566
O88987	Akap3	1	41.9628	23	458217	647161	1.20116e+06	624427	440954	538330	208536	529747	550475	1.48238e+06	728205	730102	651709	704908	0.113207	0.80376
Q8VDM4	Psmd2	1	41.0858	23	270199	1.70925e+06	744528	853250	552038	531938	1.44525e+06	1.48814e+06	1.43227e+06	374414	1.42381e+06	1.22425e+06	776867	1.23136e+06	0.664509	0.121703
Q8K0U4	Hspa12a	1	39.5123	23	740263	515419	633816	876192	618036	489160	646942	799038	605242	1.00911e+06	726696	1.03679e+06	645481	803969	0.316766	0.126302
P97742	Cpt1a	1	38.4269	23	282999	259317	534756	429494	204188	221168	135736	113189	247507	153875	155524	169212	321987	162507	-0.9865	0.0185798
Q6P5F9	Xpo1	1	38.119	23	377482	98944	279286	591643	73158.1	186605	342543	228401	843747	78002.8	164885	473361	267853	355157	0.407014	0.54139
Q922J3	Clip1	1	29.7913	23	191157	175792	212237	141422	598859	537507	91034	109060	180477	493426	271524	156269	309496	216965	-0.512458	0.389368
Q61543	Glg1	1	19.7478	23	349116	434080	415736	372608	413450	499442	152163	188841	135881	687177	203608	543575	414072	318541	-0.378403	0.355127
Q9ERU9	Ranbp2	1	15.3278	23	196171	284201	192369	270043	127041	206876	92280.4	107615	139038	182399	336915	235271	212784	182253	-0.223444	0.505852
Q8C547	Heatr5b	1	15.2424	23	1.93397e+06	1.84533e+06	1.12384e+06	977312	3.23352e+06	1.57978e+06	1.22581e+06	1.25389e+06	1.23907e+06	1.97756e+06	2.00537e+06	1.95257e+06	1.78229e+06	1.60905e+06	-0.147529	0.648443
Q9Z0H8	Clip2	1	15.2217	23	74655.2	299772	28638.8	223723	230541	101449	5.39186e+06	61149.9	623854	57023.8	1.91716e+07	119128	159797	4.23743e+06	4.72888	0.218523
Q5DTM8	Rnf20	1	3.96408	23	466473	267714	580106	528740	599677	499746	453315	336046	291392	246290	867808	432908	490409	437960	-0.163187	0.625416
Q8CHI8	Ep400	1	3.77981	23	150350	114817	142007	55228.1	393745	155854	143079	262777	90648.7	85014.6	169376	197886	168667	158130	-0.0930643	0.851644
B1AZI6	Thoc2	1	94.1372	22	3.38292e+06	3.6679e+06	4.37266e+06	2.19748e+06	2.50064e+06	2.3201e+06	2.28682e+06	2.22051e+06	8.06545e+06	2.94327e+06	3.00324e+06	2.93727e+06	3.07362e+06	3.57609e+06	0.218448	0.617939
A2AF47	Dock11	1	74.7751	22	1.17658e+06	438054	1.06244e+06	733357	630939	832773	875520	684634	754826	747814	440249	769397	812357	712073	-0.190088	0.44749
P07310	Ckm	1	69.6822	22	1.37315e+06	1.09541e+06	397122	562726	492863	628149	833310	1.20553e+06	665181	1.01352e+06	726761	1.02305e+06	758237	911225	0.265157	0.411978
P11983	Tcp1	1	64.4899	22	1.35173e+06	629138	845821	701851	691012	897895	671660	479762	609548	728682	641665	737089	852909	644734	-0.403687	0.0996268
P42703	Lifr	1	60.7614	22	1075816	1.15937e+06	718182	1.12258e+06	1.0568e+06	1.13252e+06	782044	1.14837e+06	938769	2.54769e+06	1.24671e+06	840204	1.04421e+06	1.25063e+06	0.260242	0.474322
A2AQP0	Myh7b	1	60.313	22	2.51898e+06	2.86512e+06	2.52004e+06	3.24052e+06	2.79815e+06	2.88079e+06	2.19895e+06	2.18466e+06	2.16195e+06	2.94657e+06	2.86985e+06	2.64452e+06	2.80393e+06	2.50109e+06	-0.164896	0.132129
Q8BTI8	Srrm2	1	53.66	22	750794	160551	3.33075e+06	1.77263e+06	243211	170108	811605	3.24344e+06	2.40771e+06	696266	205848	68068.5	1.07134e+06	1.23882e+06	0.209552	0.824974
P16460	Ass1	1	53.3453	22	5.9028e+06	6.33729e+06	4.29534e+06	2.19816e+06	386808	4.04425e+06	92136.7	201920	3.44239e+06	437662	491314	860996	3.86078e+06	921070	-2.06751	0.0191689
Q6P5D8	Smchd1	1	53.3259	22	500861	273599	299117	596377	512364	327188	594476	202768	130881	273097	301921	348371	418251	308586	-0.438698	0.227475
P51174	Acadl	1	47.8184	22	1.61528e+07	1.76576e+07	1.72792e+07	5.6213e+06	5.42692e+06	5.83571e+06	5.27257e+06	5.26548e+06	5.08362e+06	5.04693e+06	5.26773e+06	4.28944e+06	1.13289e+07	5.03763e+06	-1.16919	0.0339737
Q8CH77	Nav1	1	38.4561	22	159278	263321	496618	85026.4	315758	259703	213845	86757.9	386992	206376	136806	70005	263284	183464	-0.521124	0.309945
Q8BH35	C8b	1	37.9781	22	325802	130331	469091	202648	153041	368447	82027.9	106503	142950	168456	312101	303875	274893	185986	-0.563681	0.220914
Q9CWJ9	Atic	1	36.3829	22	790037	1.16512e+06	906520	906327	942006	1.00588e+06	602536	518013	535098	564012	464600	894990	952648	596542	-0.675321	0.00133083
Q62407	Speg	1	30.674	22	1.60933e+06	123356	105425	131072	218423	194506	356161	388402	470415	484454	3.22942e+06	3.31139e+06	397019	1.37337e+06	1.79044	0.162611
O08749	Dld	1	30.6513	22	184513	118707	248095	178160	234579	136237	117462	277631	373857	433419	272606	168364	183382	273890	0.578744	0.118568
Q7TPV4	Mybbp1a	1	30.5535	22	260126	217666	686282	787936	54421.5	1.07331e+06	296041	655351	190734	583199	63322.1	196612	513290	330876	-0.63348	0.354814
Q07417	Acads	1	30.4506	22	211736	125957	88899.3	235775	487955	120038	174955	111766	141503	309390	103796	208544	211727	174992	-0.274913	0.598769
Q8VDF2	Uhrf1	1	26.5632	22	1.89146e+06	264308	283749	1.53771e+06	224997	415054	591625	169149	127590	995097	119299	263939	769546	377783	-1.02645	0.269891
O70133	Dhx9	1	23.0496	22	43324.6	452878	144270	140281	83276	298702	825187	288677	136356	192038	634730	168232	193788	374203	0.94934	0.204138
Q3U1J4	Ddb1	1	20.5075	22	1.00266e+06	778427	1.05928e+06	47340.4	121942	68089.9	24266.5	104929	30085.9	410112	126923	417195	512956	185585	-1.46675	0.152503
A2A8L1	Chd5	1	15.2663	22	78384.7	76087	80075.5	192153	125121	22500.9	70237.2	48205.5	65934.6	66978.1	64488.8	310974	95720.4	104470	0.126187	0.857788
Q4ACU6	Shank3	1	15.1885	22	106617	84150.6	633577	101318	133907	103026	56135.8	85271.5	48043.7	114068	110328	222419	193766	106044	-0.869648	0.362274
Q8K284	Gtf3c1	1	15.1496	22	818435	959469	607417	570456	891343	62440.5	669585	84178.6	111063	1.24682e+06	1.30274e+06	60797	651593	579197	-0.169919	0.796701
P55096	Abcd3	1	7.68689	22	72365.3	63135	110261	292501	69815.3	63074.8	112642	136373	51370.6	79791.6	180512	175587	111859	122713	0.133604	0.803399
Q9Z1Q9	Vars1	1	7.57209	22	95804.7	140083	226608	126615	91966	131079	190045	88153.2	229098	251913	345411	140633	135359	207542	0.61661	0.114748
Q69ZR2	Hectd1	1	7.55407	22	444026	64836.3	173515	210178	124129	48278	119870	266059	94826.6	343872	161435	236180	177494	203707	0.198729	0.718241
P27545	Cers1	1	3.96733	22	574390	611939	643442	69495.6	684200	786259	465143	538414	73184.6	1.13999e+06	41368.4	1.1731e+06	561621	571867	0.0260825	0.964866
Q66X05	Nlrp4f	1	3.82353	22	48476.5	275200	30874.4	144919	75322.4	110996	85133.9	102515	23091.5	49832.8	55233.3	52221	114298	61338	-0.897948	0.195051
Q99MZ6	Myo7b	1	3.80596	22	162711	176766	269820	168247	125237	176640	91843.4	95342.1	86991.9	170555	114880	194025	179903	125606	-0.518314	0.0721582
P12960	Cntn1	1	3.80075	22	1.12501e+06	151122	234262	99822.9	1.26353e+06	105738	75711.4	986468	1.08551e+06	1.35062e+06	1.3708e+06	154567	496581	837278	0.75368	0.318509
Q8CFX1	H6pd	1	3.78335	22	99037.3	94015.8	70446.7	147371	101481	128020	32146.8	84529	104390	216729	149890	230237	106729	136320	0.353053	0.397973
Q9Z2I9	Sucla2	1	3.77005	22	154359	189316	135900	185744	203450	255821	110206	223828	86755.4	248827	539561	235613	187432	240798	0.36146	0.45138
Q60841	Reln	1	2.28837	22	234879	253212	247646	289587	163909	208611	186854	90786.9	107297	200722	78379.8	121579	232974	130937	-0.831302	0.00378531
Q6ZWN5	Rps9	1	141.488	21	4.0029e+07	3.81696e+07	3.99202e+07	1.43458e+07	1.50449e+07	1.66685e+07	1.03848e+07	9.36412e+06	9.40026e+06	1.16408e+07	1.20272e+07	1.22723e+07	2.7363e+07	1.08482e+07	-1.33477	0.0122316
Q3U962	Col5a2	1	136.728	21	2.0653e+07	1.68315e+07	1.79292e+07	1.4544e+07	1.40957e+07	1.36708e+07	1.43747e+07	1.36419e+07	1.4619e+07	1.17564e+07	1.20459e+07	1.16079e+07	1.62874e+07	1.30076e+07	-0.324399	0.0244377
Q80TJ1	Cadps	1	129.062	21	6.23324e+06	6.11674e+06	8.57475e+06	8.24476e+06	8.80018e+06	8.41657e+06	7.00882e+06	6.74737e+06	7.66084e+06	7.1273e+06	7.02892e+06	6.81544e+06	7.73104e+06	7.06478e+06	-0.130018	0.225061
Q61656	Ddx5	1	120.966	21	4.29262e+07	5.32502e+07	3.79549e+07	5.75596e+07	6.45773e+07	4.47806e+07	4.39285e+07	4.09926e+07	4.35857e+07	6.41004e+07	5.61563e+07	6.35265e+07	5.01748e+07	5.20483e+07	0.0528892	0.758663
O89053	Coro1a	1	95.7226	21	3.3092e+06	3.39243e+06	3.06379e+06	3.02117e+06	3.52579e+06	2.78315e+06	3.72326e+06	3.99364e+06	4.44661e+06	4.46234e+06	4.59874e+06	3.97149e+06	3.18259e+06	4.19934e+06	0.399964	0.00022708
O35887	Calu	1	87.7654	21	1.38496e+08	1.44005e+08	1.34049e+08	5.77423e+07	60525329	5.90723e+07	1.09181e+08	1.2816e+08	1.25528e+08	1.26286e+08	1.49251e+08	1.25611e+08	9.89816e+07	1.27336e+08	0.363408	0.158919
Q8BY87	Usp47	1	83.3504	21	1.83777e+06	1.97395e+06	2.85244e+06	2.26563e+06	2.32119e+06	3.43265e+06	794870	2.39194e+06	2.43023e+06	1.0357e+06	2.00239e+06	1.64546e+06	2.44727e+06	1.71677e+06	-0.511482	0.0777482
P67778	Phb1	1	77.6204	21	1.52588e+06	2.61373e+06	1.99781e+06	1.70988e+06	2.35591e+06	1.92984e+06	1.88189e+06	1.75192e+06	1.80037e+06	2.267e+06	1.89498e+06	1.53338e+06	2.02217e+06	1.85493e+06	-0.124546	0.403614
Q9ESD7	Dysf	1	77.4392	21	587486	201449	227994	87156.2	206587	359969	88109.1	154385	180194	287765	118471	249902	278440	179804	-0.630941	0.233804
Q60932	Vdac1	1	75.1665	21	3.76848e+06	2.80262e+06	4.29654e+06	4.69273e+06	3.33842e+06	3.06266e+06	3.31198e+06	3.60647e+06	4.69366e+06	6.0057e+06	5706293	3.38037e+06	3.66024e+06	4.45074e+06	0.282108	0.198564
Q9EPQ8	Tcf20	1	74.6719	21	5.60624e+06	3.30797e+06	5.41847e+06	4.32458e+06	4.85837e+06	5.12223e+06	4.16599e+06	4.51023e+06	4.55965e+06	9.53173e+06	4.27154e+06	6.14612e+06	4.77298e+06	5.53088e+06	0.212619	0.429391
Q9DB77	Uqcrc2	1	65.2214	21	2.66942e+06	2.77116e+06	2.67681e+06	2.64759e+06	2.39669e+06	2.49613e+06	1.97146e+06	1.66923e+06	2.41024e+06	1.88647e+06	1.8656e+06	2.05947e+06	2.60963e+06	1.97708e+06	-0.400476	0.000279708
Q64514	Tpp2	1	60.768	21	1.81199e+06	1.157e+06	2.42293e+06	4.03632e+06	2.57391e+06	2.40674e+06	1.04166e+06	1.25265e+06	1.37003e+06	1.50808e+06	1.56554e+06	3.96986e+06	2.40148e+06	1.78464e+06	-0.428294	0.321784
Q91W50	Csde1	1	56.0164	21	833922	342805	814656	210607	493152	401339	396640	442945	466818	523946	356723	894655	516080	513621	-0.00688988	0.985439
P63101	Ywhaz	1	52.3294	21	3.57272e+06	1.94012e+06	2.48679e+06	2.89944e+06	2.54997e+06	2.51372e+06	1.06168e+06	1.76001e+06	1.97362e+06	1.98863e+06	2.08942e+06	1.14393e+06	2.66046e+06	1.66955e+06	-0.672217	0.00638555
Q61703	Itih2	1	49.4225	21	946227	574921	1.28377e+06	1.09799e+06	1.09029e+06	557366	1.04815e+06	926902	705799	1.54447e+06	362760	922977	925095	918510	-0.0103065	0.974455
P62806	H4c1	1	47.1839	21	151117	359829	119720	258061	105665	174945	125879	134379	84855.8	60166.8	205553	147235	194890	126345	-0.62529	0.156343
P10605	Ctsb	1	37.1901	21	2967513	3388799	1.78394e+06	2.48458e+06	1.60537e+06	1.11409e+06	1.23939e+06	1.07893e+06	869946	1.75008e+06	1.34427e+06	799465	2.22405e+06	1.18035e+06	-0.913976	0.0212794
Q9EPU0	Upf1	1	35.979	21	1.52895e+06	942914	1.33604e+06	927690	1.18294e+06	815591	609990	555610	626073	837560	1.73689e+06	1.17334e+06	1.12235e+06	923243	-0.281745	0.38361
Q9R112	Sqor	1	35.6488	21	471537	1.63474e+06	1.46884e+06	501723	1.25573e+06	1.32972e+06	2.10895e+06	1.86632e+06	484273	626255	519762	366232	1.11038e+06	995300	-0.157854	0.766573
P28653	Bgn	1	31.9657	21	915095	979851	637442	786465	328691	562328	292623	245455	300007	774196	704049	1.91479e+06	701645	705187	0.00726408	0.99006
Q99JY9	Actr3	1	30.4232	21	166561	263813	184496	107903	232968	123594	81861.8	258864	129823	76200.2	358501	717280	179889	270421	0.588103	0.400593
O09159	Man2b1	1	30.3868	21	61870.5	113697	118961	140177	1.01117e+06	81080.6	108448	255860	37534.9	63786.2	41474.4	138919	254492	107670	-1.241	0.367245
Q8VDD9	Phip	1	29.9365	21	466105	4.41204e+06	1.27836e+06	833252	1.17648e+06	760988	924558	682068	737503	2.14172e+06	2.62922e+06	633833	1.48787e+06	1.29148e+06	-0.20422	0.782974
Q8BH61	F13a1	1	26.7324	21	184071	355711	289267	299598	328105	301089	94229.8	128881	231214	281783	297930	360991	292973	232505	-0.33351	0.239844
O55143	Atp2a2	1	22.9596	21	91688.8	232101	98687.2	163499	180993	119267	28186.4	50760.7	155882	100078	82975.8	200603	147706	103081	-0.518948	0.22601
P51125	Cast	1	21.3609	21	320976	357954	417913	636858	266703	283269	340940	202340	173213	273547	128728	375681	380612	249075	-0.611742	0.0840542
Q64331	Myo6	1	19.2092	21	318972	352694	461958	536660	625903	582931	311980	549522	532473	1.03768e+06	987103	867738	479853	714417	0.574174	0.0999131
Q3UJB9	Edc4	1	15.182	21	206604	261241	125004	355902	191602	382004	187516	206762	188423	497734	408571	404029	253726	315506	0.314395	0.392961
P09470	Ace	1	11.3713	21	80934	65811.5	74776	143094	33244.8	125496	182489	103664	273709	161559	43875.8	180368	87226	157611	0.853536	0.0782478
Q8CG47	Smc4	1	7.53536	21	248202	84886.1	322384	100301	131492	104878	72866.8	391555	226959	77083.2	140022	394111	165357	217100	0.392772	0.488438
P60469	Ppfia3	1	4.37274	21	504606	2.24425e+06	2.38615e+06	1.43711e+06	1.51239e+06	292087	1.11592e+06	1.20847e+06	1.1235e+06	1.20407e+06	1.46864e+06	1.23673e+06	1.3961e+06	1.22622e+06	-0.187179	0.643866
Q8CI94	Pygb	1	3.88454	21	358308	561361	113353	718994	249330	277219	193355	135741	332483	209284	193823	188985	379761	208945	-0.861967	0.101134
Q60949	Tbc1d1	1	3.87566	21	469305	400267	648580	487116	314496	346594	597018	409219	549784	756192	786808	563078	444393	610350	0.4578	0.0528713
Q04690	Nf1	1	3.84758	21	161119	185910	147885	163978	166618	320950	334328	296057	118339	161399	162235	239619	191077	218663	0.194557	0.542144
P54071	Idh2	1	3.84104	21	316692	306268	483229	297183	222628	491359	151736	337065	147945	249328	169118	346169	352893	233560	-0.595437	0.0673733
P17751	Tpi1	1	3.81965	21	2.04316e+06	131128	149348	3.33429e+06	3.66874e+06	3.10635e+06	1.77259e+06	1.88004e+06	1.80968e+06	2.95669e+06	2.93539e+06	2.78761e+06	2.07217e+06	2.357e+06	0.185809	0.689916
Q924C1	Xpo5	1	3.81351	21	172951	128184	113304	97028.8	243494	106700	208059	100747	127554	68875.1	144795	185409	143610	139240	-0.0445875	0.89099
Q8VD04	Gripap1	1	3.78907	21	204347	102921	134131	35421	271442	344299	168099	321979	25250	354659	106725	386418	182093	227188	0.319209	0.567177
P70168	Kpnb1	1	3.72491	21	88240.4	793939	16825.8	666847	566593	638344	159177	573395	70254.9	738729	692160	597281	461798	471833	0.0310137	0.955836
Q80WE4	Kif20b	1	3.7163	21	69604.7	61076.4	52601.8	70593	195825	71999.7	68288.9	78638.5	131439	194542	100777	80357.7	86950.1	109007	0.326166	0.469156
Q8R2Y2	Mcam	3	2.711	21	1.48847e+06	1.53996e+06	1.54816e+06	1.90123e+06	1.1558e+06	1.08622e+06	1.51411e+06	809441	939959	709786	1.07201e+06	2.14584e+06	1.45331e+06	1.19852e+06	-0.278081	0.336633
Q9QXD1	Acox2	1	151.379	20	3.65271e+07	3.62409e+07	3.53419e+07	4.20347e+07	4.31216e+07	4.08114e+07	3.61061e+07	3.66361e+07	2.95788e+07	3.95162e+07	4.0241e+07	4.02463e+07	3.90129e+07	3.70541e+07	-0.07432	0.385772
P80318	Cct3	1	96.6412	20	1.21686e+07	1.13968e+07	1.29126e+07	1.21022e+07	1.20628e+07	1.15483e+07	2.3014e+07	2.43424e+07	2.00273e+07	15297208	1.75794e+07	1.64919e+07	1.20319e+07	1.94587e+07	0.693553	0.000590221
Q2EMV9	Parp14	1	86.7326	20	1.54226e+07	1.90032e+07	2.23298e+07	1.61526e+07	1.74584e+07	2.12228e+07	1.24944e+07	1.4386e+07	1.62796e+07	1.7572e+07	1.40712e+07	1.2323e+07	1.85983e+07	1.4521e+07	-0.357024	0.0162345
Q91VR5	Ddx1	1	85.7704	20	3.39252e+06	3.05624e+06	3.64945e+06	3.40838e+06	3.0044e+06	3.1962e+06	2.90834e+06	2.97774e+06	2.72284e+06	2.82991e+06	4.44088e+06	2.53295e+06	3.28453e+06	3.06877e+06	-0.098025	0.48684
Q91WD5	Ndufs2	1	73.7445	20	7.2324e+06	7.50644e+06	6.88028e+06	4.72101e+06	6.6281e+06	7.1305e+06	9.58856e+06	9.12293e+06	8.86142e+06	7.85027e+06	6.99233e+06	8.18336e+06	6.68312e+06	8.43314e+06	0.335549	0.0111983
Q7TT50	Cdc42bpb	1	68.5259	20	262825	450424	404713	997013	1.02686e+06	416358	381105	781951	1.0916e+06	430416	727994	672903	593033	680994	0.19953	0.618945
Q6P9K9	Nrxn3	1	67.3736	20	205807	187281	159317	368460	225979	194628	63771.7	63400.6	111990	194992	683111	238036	223579	225884	0.0147956	0.982167
Q8K4L3	Svil	1	65.1271	20	2.58636e+06	2.19408e+06	1.58969e+06	2.18396e+06	1.72903e+06	1.96151e+06	2.11297e+06	2.34355e+06	3.15317e+06	2.35741e+06	2.45806e+06	4.15927e+06	2.04077e+06	2.76407e+06	0.437681	0.0635392
Q8VCW8	Acsf2	1	64.8341	20	3.95431e+06	3.17593e+06	3.37356e+06	3.65457e+06	4.00788e+06	3.72555e+06	2.59495e+06	2.57612e+06	2.71313e+06	3.64721e+06	4.42454e+06	5.17508e+06	3.64864e+06	3.52184e+06	-0.0510285	0.790835
P30275	Ckmt1	1	62.2308	20	468377	271500	365091	805394	507079	452815	420515	288941	451625	312228	591079	861823	478376	487702	0.0278546	0.936499
O88947	F10	1	56.4668	20	321789	100712	282150	42026	54308.5	286277	140892	93443.8	171982	174991	308911	355784	181210	207667	0.196609	0.70155
P06683	C9	1	55.898	20	194021	349366	470467	346442	372892	426419	374191	605261	2.73469e+06	263550	300750	391965	359935	778401	1.11278	0.315646
Q9DBM2	Ehhadh	1	53.002	20	243086	223941	173374	134975	58885.3	40949.8	104651	172626	72038.3	167695	197601	267795	145868	163734	0.16669	0.695439
A2A4P0	Dhx8	1	49.9229	20	2.64365e+06	874562	4.72088e+06	2.39857e+06	3.02349e+06	2.83018e+06	3.41072e+06	3.22501e+06	3.42854e+06	6.82028e+06	5.18863e+06	1.29013e+06	2.74855e+06	3.89388e+06	0.502537	0.242774
A2A690	Tanc2	1	48.6687	20	494240	444335	1.13406e+06	780205	828933	1.51927e+06	934684	320559	588229	158470	712344	1.34209e+06	866840	676063	-0.358608	0.446291
Q9WU79	Prodh	1	46.3555	20	1.69972e+07	8.5563e+06	7.77702e+06	1.02962e+07	1.0407e+07	9.78959e+06	7.16365e+06	7.55998e+06	6.91236e+06	9.54978e+06	1.00437e+07	1.06112e+07	1.06372e+07	8.64012e+06	-0.299998	0.21061
P58871	Tnks1bp1	1	43.7846	20	1.78798e+06	1.46348e+06	1.65892e+06	2.82269e+06	1.66651e+06	1.80313e+06	828371	694441	606908	1.22697e+06	1.03293e+06	1.10562e+06	1.86712e+06	915874	-1.02759	0.00156314
Q01279	Egfr	1	42.2375	20	2.82091e+06	14755.1	2.45522e+06	736515	2.30836e+06	2.06187e+06	45593.4	1.97624e+06	2.07003e+06	453534	3.72202e+06	305034	1.73294e+06	1.42874e+06	-0.278476	0.687521
Q9JM99	Prg4	1	41.889	20	395713	196262	181748	188955	19529.2	50761.5	94740.9	101884	49747.4	145331		243427	172161	127026	-0.438637	0.518027
Q8JZQ9	Eif3b	1	41.7861	20	203714	114745	88175.4	253817	214048	490792	167658	165794	111065	163065	365674	240210	227549	202244	-0.170076	0.721999
Q9ES00	Ube4b	1	41.3222	20	196487	185312	370872	51186.1	271825	325941	226647	56131.5	317741	699912	203879	172824	233604	279522	0.2589	0.663028
Q9JHR7	Ide	1	39.1703	20	712130	664842	1.01314e+06	1.18463e+06	720979	1.40104e+06	560411	886101	550430	2.18306e+06	650299	510269	949460	890094	-0.0931489	0.842745
P70670	Naca	1	38.2137	20	430364	437078	358577	571667	549044	729950	783864	458823	334096	312135	305196	272361	512780	411079	-0.318924	0.313665
P62196	Psmc5	1	38.0454	20	182892	478162	324406	208630	281328	123898	162741	196918	300370	145503	80819.1	232927	266553	186546	-0.514887	0.211363
Q62234	Myom1	1	36.3288	20	804392	674038	841585	538867	490713	457178	335235	269452	325741	454605	1.34649e+06	532263	634462	543965	-0.222022	0.62269
Q9EP69	Sacm1l	1	34.4402	20	503914	512983	900253	582712	164965	358621	509490	194643	337602	365041	528232	500418	503908	405904	-0.31202	0.407232
Q6NS46	Pdcd11	1	34.0107	20	1.04596e+06	1.12492e+06	1.35288e+06	1.00929e+06	700516	1.11722e+06	415311	495392	486378	1.16503e+06	1.3786e+06	790903	1.05847e+06	788602	-0.424605	0.176273
Q9ET54	Palld	1	32.1446	20	688635	605357	1.24132e+06	469140	733113	545163	436179	571425	542191	289888	736009	668904	713787	540766	-0.40049	0.213464
Q61830	Mrc1	1	30.3957	20	801100	788079	563362	668198	1.01964e+06	1.12311e+06	479554	598462	912844	1.15222e+06	1.12199e+06	1.12174e+06	827248	897801	0.118075	0.642432
Q9Z1G4	Atp6v0a1	1	30.0164	20	286226	221468	317287	181711	437712	22313.1	69712.3	105313	2117.18	143932	267469	587134	244453	195946	-0.319098	0.649063
Q8BI84	Mia3	1	28.3263	20	600249	428258	418386	730494	374766	288454	215685	250106	271462	189776	838340	635203	473434	400095	-0.24282	0.580944
Q8K0L3	Acsm2	1	26.6048	20	51500.6	321787	146015	398180	420403	83718.3	293417	234583	104839	173901	254026	108115	236934	194814	-0.28239	0.581293
Q9DCX2	Atp5pd	1	23.0339	20	531445	131274	288028	68869.8	301220	65230.6	76271.1	75833.5	51020.1	204598	181890	144383	231011	122333	-0.917153	0.193506
E9Q4N7	Arid1b	1	22.9797	20	573287	693566	428611	243608	218161	522814	273510	439012	299943	338527	689759	527072	446675	427971	-0.0617122	0.856147
Q9DCT2	Ndufs3	1	22.7002	20	1.50009e+06	411205	463814	483504	426172	430171	127416	84620.6	338054	196516	247894	200864	619159	199227	-1.63589	0.0420716
Q6PB93	Galnt2	1	22.0949	20	234401	222560	171179	446832	164302	175533	181105	469911	150374	419462	175998	322209	235801	286510	0.281013	0.492612
Q91YT0	Ndufv1	1	20.8713	20	437643	97065.1	344074	189789	186290	97031.7	89864.4	162193	150171	108151	168995	221679	225315	150176	-0.585295	0.234645
Q08857	Cd36	1	19.7507	20	943827	549254	729545	756962	441923	1.05148e+06	227886	573197	273939	320828	354522	604928	745498	392550	-0.925329	0.0112997
Q8BH04	Pck2	1	18.9957	20	17856.8	32319.9	76166.5	227324	165981	133935	84566.5	104963	95744.4	63209.1	257060	213409	108930	136492	0.325412	0.564871
Q62383	Supt6h	1	17.5301	20	403393	1.06528e+06	169074	313933	267564	496910	350547	381026	164494	1.32373e+06	748445	225732	452693	532328	0.233784	0.726677
Q8R1B4	Eif3c	1	17.4316	20	427298	255443	267299	343352	325027	394433	310686	321507	269964	216531	374311	361228	335475	309038	-0.118423	0.487542
O88685	Psmc3	1	15.3072	20	91709.8	93684.1	119587	62523.2	33626.5	25689.4	25973.3	39062.6	33014.3	68651.7	111215	88085.4	71136.7	61000.3	-0.221778	0.631974
Q9Z0R4	Itsn1	1	15.2077	20	387534	509421	578288	472423	413907	615441	305486	321012	585857	343500	154061	661993	496169	395318	-0.327817	0.268403
P11725	Otc	1	11.4646	20	740665	59264.2	313937	180543	224291	21764.4	67964.4	386013	34118.7	211117	435291	78977.9	256744	202247	-0.344214	0.678275
P16858	Gapdh	1	11.4504	20	626885	159452	481839	443027	500148	491109	1.21762e+06	360686	390617	558562	492808	541964	450410	593710	0.39852	0.342322
Q8BYW1	Arhgap25	1	11.3515	20	421849	272935	269417	226809	297669	295740	192219	144766	171654	321108	349756	170443	297403	224991	-0.402554	0.136446
O35459	Ech1	1	7.83027	20	502115	446913	641562	880812	644956	513386	832798	611409	458716	952376	248302	306256	604957	568310	-0.0901559	0.787475
Q6A4J8	Usp7	1	7.61501	20	568606	664434	414191	204302	97229	205956	99335.2	386887	416125	114255	159889	203203	359120	229949	-0.643151	0.260287
Q8K4P0	Wdr33	1	7.59449	20	234020	66134.1	102672	152134	135512	163299	146706	250475	140629	105312	124318	148200	142295	152607	0.100932	0.74775
Q91VI7	Rnh1	1	3.94925	20	96228.6	76757.1	41126.8	616930	548522	59955.2	713.968	16509.3	381718	1.02934e+06	850492	144819	239920	403932	0.75156	0.453619
P30999	Ctnnd1	1	3.82275	20	1.49709e+06	377421	95011.7	112425	465166	925693	219802	553924	46663.8	694596	313491	733447	578801	426987	-0.438874	0.554689
P19001	Krt19	1	3.81811	20	121969	161596	67751	150419	120089	43831.5	72944	161802	205437	43448	69249.1	146835	110942	116619	0.071995	0.863452
A2CG49	Kalrn	1	3.81581	20	320600	195202	179105	314839	292988	234263	325927	178876	295530	415982	341625	191573	256166	291586	0.18684	0.450249
Q7TMB8	Cyfip1	1	3.80447	20	81262.2	98712	116735	125262	230931	201151	170240	170549	17395	257569	295560	961468	142342	312130	1.13279	0.246146
Q6EDY6	Carmil1	1	3.80447	20	80906.4	97779.9	67072.9	89781.5	58703.3	75763.7	63498.2	63266.8	71222.7	53424.4	34121.7	78887.3	78334.6	60736.8	-0.367078	0.0695618
O88508	Dnmt3a	1	3.79341	20	2.29848e+06	322726	331518	2.98826e+06	3.31554e+06	2.68908e+06	2.01594e+06	2.32552e+06	1.83803e+06	205576	612734	3.62656e+06	1.99093e+06	1.77073e+06	-0.169102	0.772433
Q9JII6	Akr1a1	1	3.7756	20	267331	115093	216157	111093	243692	117980	100102	109835	113364	39372	57672.5	42625.2	178557	77161.8	-1.21043	0.0108796
P28660	Nckap1	1	3.75514	20	163014	117900	148181	167322	113871	94593.4	267944	126048	193688	383471	260381	149698	134147	230205	0.779106	0.0385962
P56593	Cyp2a12	1	3.70785	20	393242	167098	141513	32299.7	50410.3	170688	50387.2	186683	133448	570842	239850	409195	159209	265068	0.735443	0.28862
Q6PIC6	Atp1a3	1	209.75	19	1.02362e+09	1.03014e+09	1.05944e+09	1.35098e+09	1.48399e+09	1.28361e+09	9.5248e+08	6.87303e+08	9.77534e+08	1.11369e+09	1.31448e+09	1.24348e+09	1.2053e+09	1.04816e+09	-0.201528	0.227328
Q99L13	Hibadh	1	184.005	19	34170.2	80231.8	86817.2	50120.7	142375	115378	72421.7	58789.3	58416.6	72383.9	147565	159295	84848.9	94811.8	0.160171	0.697545
P20357	Map2	1	100.934	19	42998	415269	735312	240458	578520	158246	341212	307977	303003	25903.2	244606	42780.5	361801	210914	-0.778543	0.243995
P61922	Abat	1	81.5842	19	5.09574e+06	6.0238e+06	5.16783e+06	5.80931e+06	3.33019e+06	2.29157e+06	2.6862e+06	2.15216e+06	3.94797e+06	2.23615e+06	2.39057e+06	2.38458e+06	4.61974e+06	2.63294e+06	-0.811137	0.0135523
Q8R1A4	Dock7	1	68.4723	19	3.86078e+06	4.33468e+06	4.31019e+06	2.83831e+06	3.13018e+06	1.39536e+06	1.25699e+06	948587	1.19233e+06	1.08832e+06	1.02568e+06	1.31763e+06	3.31158e+06	1.13825e+06	-1.5407	0.00082298
Q99KJ8	Dctn2	1	63.8585	19	1.38026e+06	1.3515e+06	1.82656e+06	1.32622e+06	1.4102e+06	1.3097e+06	1.18254e+06	1.26535e+06	1.27237e+06	1.00464e+06	890699	987258	1.43407e+06	1.10048e+06	-0.381991	0.00909064
Q9QWI6	Srcin1	1	63.2107	19	1.76314e+06	2.81835e+06	1.66474e+06	2.90223e+06	2.14928e+06	2.15429e+06	1.99685e+06	1.50635e+06	1.33266e+06	1.89942e+06	2.21164e+06	2.1935e+06	2.242e+06	1.85673e+06	-0.272021	0.167016
P80315	Cct4	1	62.3188	19	2.03035e+06	1.7985e+06	1.6039e+06	1.59133e+06	1.35308e+06	972207	1.80259e+06	844476	785126	1.48469e+06	859651	1.23766e+06	1.55823e+06	1.16903e+06	-0.414591	0.11486
P16675	Ctsa	1	58.9961	19	3.41755e+06	4.23039e+06	5.89793e+06	5.65244e+06	6.0822e+06	5.13401e+06	2.49876e+06	2.37414e+06	3.88117e+06	4.40375e+06	4.26459e+06	4.32919e+06	5.06909e+06	3.62526e+06	-0.48364	0.0307275
P27659	Rpl3	1	57.0309	19	3.46496e+06	3.6565e+06	3.25971e+06	6.12892e+06	3.33914e+06	4.59626e+06	4.10797e+06	7.4696e+06	7.07533e+06	1.1759e+07	6.56992e+06	1.24908e+07	4.07425e+06	8.24543e+06	1.01706	0.0136477
Q8C3J5	Dock2	1	56.8629	19	634355	1.049e+06	1.06929e+06	892641	750605	852700	877490	972951	868586	833460	1.12655e+06	1.27321e+06	874766	992042	0.181504	0.262966
Q8BGQ7	Aars1	1	56.2106	19	1.38167e+06	1.20648e+06	1.40289e+06	4.62028e+06	1.16369e+06	1.19088e+06	1.61588e+06	1.62438e+06	1.14372e+06	1.00414e+06	3.69031e+06	987214	1.82765e+06	1.67761e+06	-0.123583	0.834493
P80314	Cct2	1	54.8511	19	810417	1.58862e+06	1.41173e+06	2.22746e+06	1.7252e+06	2.09066e+06	1.47063e+06	1.27819e+06	1.04643e+06	364779	1.37144e+06	1.47114e+06	1.64235e+06	1.1671e+06	-0.492831	0.109464
O08529	Capn2	1	53.527	19	982848	83396.8	34049.7	181277	174744	123467	60794.7	63263.9	187584	20972.3	77131.1	80451.7	263297	81699.7	-1.68829	0.246363
Q6NVD0	Frem2	1	52.9155	19	8.02584e+06	4.92984e+06	4.5595e+06	5.5285e+06	6.382e+06	4.82414e+06	6.83734e+06	1.14128e+07	6.46607e+06	5.03627e+06	5.33186e+06	5.72809e+06	5.7083e+06	6.80207e+06	0.252913	0.343958
P12265	Gusb	1	52.7579	19	1.32456e+06	1.34386e+06	1.49043e+06	1.69105e+06	1.38172e+06	1.27881e+06	926799	1.38384e+06	1.07974e+06	1.06632e+06	1.19255e+06	745040	1.4184e+06	1.06572e+06	-0.412444	0.00879185
Q8JZQ2	Afg3l2	1	52.4078	19	998874	2.04858e+06	1.27196e+06	2.93601e+06	1.35569e+06	6.93882e+06	2.68133e+06	967340	1.38248e+06	3.23127e+06	3.02026e+06	7.79276e+06	2.59166e+06	3.17924e+06	0.294806	0.672974
E9PV87	Talpid3	1	50.1835	19	1.23059e+07	9.55508e+06	7.78612e+06	9.73132e+06	1.33048e+07	1.26641e+07	8.12541e+06	1.02127e+07	9.82246e+06	1.03355e+07	1.56106e+07	1.17387e+07	1.08912e+07	1.09742e+07	0.0109534	0.952859
Q9CZW5	Tomm70	1	49.9325	19	4.82567e+06	5.0846e+06	5.07203e+06	4.92092e+06	5.14037e+06	5.51936e+06	4.85304e+06	5.06402e+06	5.35927e+06	5.97104e+06	6.06603e+06	5.37085e+06	5.09382e+06	5.44738e+06	0.0968125	0.139656
P31324	Prkar2b	1	49.7894	19	3.03598e+06	2.20255e+06	2.56143e+06	3.41622e+06	5.26388e+06	3.09316e+06	2.50155e+06	2.62934e+06	1.9609e+06	2.74787e+06	3.06998e+06	2.44623e+06	3.2622e+06	2.55931e+06	-0.350092	0.159017
P29758	Oat	1	49.7418	19	3.33277e+06	5.40201e+06	5.04987e+06	6.50603e+06	6.55437e+06	3.79048e+06	43174.3	4.46742e+06	3.24047e+06	1.79904e+06	323958	6.93824e+06	5.10592e+06	2.80205e+06	-0.86569	0.0858415
Q9CPY7	Lap3	1	48.4833	19	786260	628695	696032	586361	424163	348624	348577	441268	521179	1.2951e+06	457341	846252	578356	651620	0.172074	0.659069
Q3V1M1	Igsf10	1	47.3645	19	1.83599e+06	3.79642e+06	1.92258e+06	2.46609e+06	2.47991e+06	2.32396e+06	2.75672e+06	3.07952e+06	3.80765e+06	3.35258e+06	3.29387e+06	3.6362e+06	2.47083e+06	3.32109e+06	0.426663	0.0262844
Q9DC50	Crot	1	45.7558	19	243712	632638	717986	790550	674153	568354	35735.6	293386	263074	95778.6	288518	483355	604565	243308	-1.31312	0.00533655
G5E870	Trip12	1	44.7123	19	739928	881892	669703	683023	653620	611567	465080	438092	424309	690255	1.16265e+06	658890	706622	639879	-0.143139	0.593461
Q8BU30	Iars1	1	42.7665	19	544779	769450	656890	877304	551862	669116	388033	443795	681625	1.91054e+06	500007	1.01832e+06	678233	823720	0.280372	0.561484
Q5SX40	Myh1	1	42.7376	19	905813	1.20544e+06	992913	688689	517745	809604	969639	991960	638860	489892	1.11468e+06	1.31721e+06	853368	920374	0.109052	0.68173
P62082	Rps7	1	41.2981	19	280938	251570	400625	532766	449011	460172	380564	443338	386799	148117	161624	164042	395847	280747	-0.495671	0.137871
Q8C7R4	Uba6	1	39.4094	19	454501	201204	1.71507e+06	515261	765373	150961	328607	84584.5	155090	111110	650307	70786.4	633728	233414	-1.44097	0.14328
A0JP43	Efcab5	1	39.3393	19	1.10324e+06	781992	1.8982e+06	463099	663624	470786	497773	644126	337148	304163	333367	829459	896823	491006	-0.869082	0.11944
Q91V76	#N/A	1	38.3479	19	197885	99560.1	184793	84938	85013.9	36761.4	570483	231163	50228.9	178859	68259.5	91325.7	114825	198387	0.788876	0.341645
Q7TMK9	Syncrip	1	36.4202	19	1.0439e+06	1.62992e+06	1.2472e+06	1.69421e+06	1.37409e+06	1.55428e+06	1.04947e+06	892216	1.24952e+06	1.39897e+06	5.63897e+06	1.131e+06	1.42393e+06	1.89336e+06	0.411067	0.550226
Q9D1Q6	Erp44	1	33.5688	19	1.63959e+06	2.88846e+06	2.98179e+06	2.02851e+06	2.51703e+06	3.93704e+06	4.29543e+06	3.04281e+06	1.26715e+06	2.32096e+06	1.77295e+06	2.26931e+06	2.6654e+06	2.49477e+06	-0.095448	0.760487
B2RY04	Dock5	1	31.1179	19	383752	1.22135e+06	196691	665589	841877	303297	335439	284978	528613	805349	1.17307e+06	243385	602092	561806	-0.099911	0.85628
P42859	Htt	1	30.7253	19	266405	489383	408105	281377	225515	84153.5	58862.5	221098	84031.9	96137.5	269315	124735	292490	142363	-1.03881	0.049843
Q61290	Cacna1e	1	30.5539	19	819400	1.26898e+06	522629	1.08003e+06	683894	973268	301234	362691	364472	604000	284885	713241	891366	438421	-1.0237	0.00652633
Q8BSY0	Asph	1	29.6446	19	490189	506598	435595	685389	1.26332e+06	1.53378e+06	552444	617474	486346	525765	621690	712013	819146	585955	-0.483331	0.253606
Q6ZPE2	Sbf1	1	26.6553	19	372518	2.30608e+07	2.44204e+07	365503	302392	602352	235263	563515	808879	5.71603e+07	498093	155732	8.18733e+06	9.90363e+06	0.274564	0.875256
P42208	Septin2	1	25.0086	19	573972	541967	453094	783935	374997	597273	147008	224309	400911	576644	349951	317002	554206	335971	-0.722087	0.0256628
O54774	Ap3d1	1	23.0523	19	109617	281351	58934	247962	77229.4	68032.9	22955.8	54924.7	16179.6	80908.4	151916	119568	140521	74408.8	-0.917242	0.178917
O55029	Copb2	1	22.9164	19	110998	1.32701e+06	157737	142780	143728	278188	6331.21	49936.8	908404	56238.7	1.5203e+06	431103	360074	495385	0.460256	0.677512
P11103	Parp1	1	22.8688	19	1.17596e+06	835449	527776	824015	369115	405070	737771	468537	701241	52623	449655	257306	689564	444522	-0.63343	0.170729
Q9D8E6	Rpl4	1	22.8642	19	198715	154866	150320	212739	268167	143345	158454	165219	104069	175366	695780	153972	188025	242143	0.364933	0.5751
Q8K441	Abca6	1	22.8573	19	77270.5	178646	14485.3	288327	178775	213537	49346.2	290023	110986	172768	143459	187503	158507	159014	0.00460996	0.992392
Q9JLJ2	Aldh9a1	1	22.4478	19	244962	72663	170014	3.63918e+06	453322	342921	157912	316983	209587	341631	939139	431457	820510	399452	-1.0385	0.482944
D3Z7P3	Gls	1	22.1938	19	2.15297e+06	2.76998e+06	2.42876e+06	2.07687e+06	1.09207e+06	1.90488e+06	1.51078e+06	1.62636e+06	1.88162e+06	1.18364e+06	1.29817e+06	1.24333e+06	2.07092e+06	1.45732e+06	-0.506958	0.0375383
O70373	Xirp1	1	19.3827	19	64425.2	187965	159439	10559.6	51724	112044	51982.8	34822.1	23822	24993.8	48933.2	46188.9	97692.8	38457.1	-1.345	0.0614856
Q61508	Ecm1	1	19.2981	19	606033	176439	245806	351938	152807	194848	317871	566072	301531	364710	289335	430805	287979	378387	0.393901	0.296452
P45376	Akr1b1	1	19.2284	19	294805	104232	360642	125380	312129	404926	63009	161074	20839.6	429720	444895	552455	267019	278666	0.0615928	0.913695
Q8K182	C8a	1	19.1239	19	176455	231103	93813.6	260137	213282	680188	468341	466429	391116	222413	894556	821034	275830	543982	0.979781	0.0760087
P70335	Rock1	1	19.0776	19	189322	316531	1.0038e+06	321412	326129	286711	330129	400297	23509.8	41078.1	397018	51019.9	407317	207175	-0.975301	0.192136
Q6PDN3	Mylk	1	19.0561	19	313994	231304	238818	50776.4	298155	58254.4	166289	101336	39452.2	123035	139123	122076	198550	115218	-0.785132	0.130322
Q9D819	Ppa1	1	18.9472	19	144267	134774	98233.6	146909	64714	150096	111524	113532	155913	400064	167133	213444	123166	193602	0.652492	0.158822
P70663	Sparcl1	1	15.4276	19	388933	409510	216654	215907	346629	390963	340783	139910	175657	268800	680538	376222	328099	330318	0.00972444	0.980214
Q91YI0	Asl	1	15.2213	19	72375.5	87605.2	48573.4	1.72546e+06	178176	12969.2	920031	61427.1	10324.2	50072.8	62830.8	53360.4	354194	193008	-0.875879	0.615905
Q920B9	Supt16h	1	15.2025	19	325221	261227	173136	260680	325889	359231	281456	280030	319373	336477	375393	435631	284230	338060	0.250219	0.172675
Q91YP2	Nln	1	11.492	19	160001	92108.5	189531	99511.3	61236	69961.3	63148.2	32805.8	98805.3	134758	161074	51056.9	112058	90274.7	-0.311855	0.475115
P04117	Fabp4	1	7.75588	19	200493	101048	91104.7	144315	322647	110742	67926.6	89870.4	119953	94868.3	177711	110800	161725	110188	-0.553572	0.217772
O08601	Mttp	1	7.65648	19	122978	133548	123182	113741	138233	161738	95862.2	79137.9	72551.8	75742.8	116659	40769.9	132237	80120.5	-0.722877	0.00183845
Q8BMF4	Dlat	2	7.65099	19	268724	371577	166103	1.38597e+06	232079	506803	110785	192136	18298.2	724821	530455	206326	488543	297137	-0.717358	0.397467
Q8R5H1	Usp15	1	7.65061	19	95260.1	19873.3	49906	45117.9	25006.4	123956	13763.5	22119.8	127610	115835	97775.7	120674	59853.3	82963	0.471037	0.410296
P35917	Flt4	1	7.64147	19	118139	501178	173819	58500.3	280398	101542	707988	86510.4	92871.3	114729	60365.9	72814.1	205596	189213	-0.1198	0.897228
Q9CR68	Uqcrfs1	1	5.89094	19	579108	612208	571454	239403	238571	409904	192256	239357	262981	162017	411437	127078	441775	232521	-0.925949	0.0278282
P39447	Tjp1	1	3.82666	19	33713.2	262791	140771	54897.7	243670	76057.3	43924.5	80687.8	81365.5	103560	44317.2	37562	135317	65236.1	-1.0526	0.123061
P62702	Rps4x	1	3.8212	19	329082	351311	387137	420217	458943	168720	236856	207124	131618	285546	105124	33519.2	352569	166631	-1.08125	0.00792889
Q8R4Y4	Stab1	1	3.81657	19	265178	180191	97323.4	39391.4	157801	209280	92244.9	198266	89450.6	99087.2	176556	77654.7	158194	122210	-0.372335	0.377689
Q4VA53	Pds5b	1	3.79414	19	70351.6	611927	68520.2	292491	204432	271868	235919	385678	139622	324545	501491	419562	253265	334469	0.401226	0.425028
P14240	L	1	3.76185	19	834103	636852	307278	755554	257217	283143	515031	1.01565e+06	378545	394199	301605	423346	512358	504730	-0.021641	0.960443
P97872	Fmo5	1	3.73307	19	93404.2	27908.1	29022.1	22712.8	56641	89608.7	74723.4		33869.4	26975.8	71001.6	93553.6	53216.2	60024.8	0.173693	0.720467
Q11011	Npepps	1	3.63593	19	133349	177449	576810	433977	727941	413062	221671	97771.1	201308	285824	402390	499685	410431	284775	-0.527318	0.281826
P14685	Psmd3	1	3.17158	19	81909	225623	60172.9	106284	170782	130514	100731	83021.9	76059.8	203124	151211	169667	129214	130636	0.015784	0.966086
Q9CZU3	Mtrex	1	152.903	18	73997.2	72025	205097	47427.8	83401	54803.5	37460.9	44567.9	40412.3	48385.1	139453	91031.3	89458.5	66885.1	-0.419533	0.453887
P54276	Msh6	1	145.76	18	4.55556e+06	3.89379e+06	5.0196e+06	5.90803e+06	6.0406e+06	5.67838e+06	5.49533e+06	5.70884e+06	5.6101e+06	4.70267e+06	4.56068e+06	5.20368e+06	5.18266e+06	5.21355e+06	0.0085739	0.939702
P70227	Itpr3	1	110.333	18	4.73354e+07	4.90275e+07	4.91347e+07	4.84123e+07	4.92285e+07	5.14586e+07	3.38534e+07	3.41048e+07	3.47633e+07	4.86126e+07	3.4102e+07	4.52473e+07	4.90995e+07	3.84472e+07	-0.352828	0.00327858
Q8CHC4	Synj1	1	106.824	18	1.13716e+08	1.1783e+08	1.11381e+08	1.01825e+08	1.10919e+08	9.34874e+07	1.01185e+08	9.97702e+07	9.77351e+07	1.34451e+08	1.44152e+08	1.17299e+08	1.08193e+08	1.15765e+08	0.0975974	0.412127
Q80UM3	Naa15	1	102.19	18	2.01084e+07	2.11061e+07	2.11774e+07	2.42237e+07	2.53297e+07	2.21018e+07	2.00167e+07	2.2059e+07	2.19877e+07	3.19031e+07	3.45687e+07	3.18129e+07	2.23412e+07	2.7058e+07	0.276351	0.114427
Q9D180	Cfap57	1	88.7394	18	1.37388e+07	1.53801e+07	1.61696e+07	1.41289e+07	1.40915e+07	1.42044e+07	1.28035e+07	1.37899e+07	1.40406e+07	1.582e+07	1.55213e+07	1.49233e+07	1.46189e+07	1.44831e+07	-0.0134605	0.82715
Q9DB20	Atp5po	1	86.6134	18	220413	351265	190019	290482	85142.6	265875	302901	171023	163688	132252	172322	109764	233866	175325	-0.41565	0.236507
Q9JHU2	Palmd	1	79.8891	18	692743	479271	803995	520173	469526	169902	193829	335428	338032	628404	306983	249643	522601	342053	-0.611491	0.126054
Q61738	Itga7	1	78.7307	18	1.18115e+06	1.26603e+06	1.50321e+06	1.54384e+06	1.44552e+06	1.41113e+06	5.23044e+06	5.41126e+06	4.09693e+06	1.26927e+06	2.20151e+06	1.81439e+06	1.39181e+06	3.3373e+06	1.26172	0.0252708
Q91VJ2	Cavin3	1	71.5422	18	1.96398e+06	1.92072e+06	2.56344e+06	2.51022e+06	2.47668e+06	2.65852e+06	1.55854e+06	1.63113e+06	1.46893e+06	1.29198e+06	1.5478e+06	1.58465e+06	2.34893e+06	1.51384e+06	-0.633789	0.000139306
P16332	Mmut	1	71.4624	18	2.38747e+06	2.47817e+06	2.4455e+06	517465	556493	432201	712334	804339	892985	542587	2.26481e+06	685341	1.46955e+06	983733	-0.579036	0.35923
Q9R098	Hgfac	1	68.7833	18	1.4976e+06	1.18586e+06	2.089e+06	834194	1.29501e+06	1.60291e+06	1.10237e+06	934706	752346	1.12607e+06	2.01089e+06	1.74798e+06	1.41743e+06	1.27906e+06	-0.148195	0.612928
P21300	Akr1b7	1	67.9122	18	4.32895e+06	4.74495e+06	4.07407e+06	3.25538e+06	3.00991e+06	2.91351e+06	2.39334e+06	3.27012e+06	2.12928e+06	3.40666e+06	2.46668e+06	2.53408e+06	3.72113e+06	2.70003e+06	-0.462767	0.0217452
P39061	Col18a1	1	66.5883	18	1.61565e+06	1.99321e+06	2.50328e+06	2.20388e+06	2.12833e+06	3.03132e+06	1.63142e+06	1.60683e+06	1.99014e+06	2.33089e+06	2.78602e+06	1.43279e+06	2.24594e+06	1.96301e+06	-0.194252	0.349335
Q64133	Maoa	1	66.2084	18	3.51118e+06	3.98038e+06	4.08115e+06	3.09209e+06	4.28002e+06	3.94175e+06	3.61512e+06	3.84018e+06	4.14614e+06	2.84425e+06	3.96546e+06	3.01428e+06	3.81443e+06	3.5709e+06	-0.0951774	0.404097
Q62468	Vil1	1	62.2625	18	4.694e+06	6.34484e+06	5.04644e+06	5.45385e+06	7.47552e+06	3.54619e+07	4904966	5.27335e+06	4.76601e+06	4.54602e+06	3.56517e+06	4.01889e+06	1.07461e+07	4.5124e+06	-1.25185	0.237968
A2ABU4	Myom3	1	62.0288	18	1.22933e+06	1.76026e+06	1.28463e+06	1.06753e+06	1.13315e+06	992670	812794	696840	863969	705211	470737	829825	1.2446e+06	729896	-0.769914	0.00223349
P97351	Rps3a	1	61.6375	18	1.74735e+07	1.97935e+07	1.81865e+07	6.4015e+06	1.39242e+07	1.48162e+07	1.44921e+07	1.02901e+07	9.91072e+06	5.06666e+06	1.00966e+07	8.66691e+06	1.50992e+07	9.75384e+06	-0.630432	0.0433512
Q3TXS7	Psmd1	1	61.3145	18	2.58674e+06	2.32852e+06	1.78343e+06	2.22839e+06	2.45867e+06	2.378e+06	1.94404e+06	2.40559e+06	1.85383e+06	1.23367e+06	2.21807e+06	1.71031e+06	2.29396e+06	1.89425e+06	-0.276211	0.0762933
P14206	Rpsa	1	60.3067	18	4.03088e+06	3.88621e+06	4.59987e+06	5.29698e+06	4.69335e+06	4.77542e+06	3.06139e+06	2.70258e+06	3.22135e+06	4.64641e+06	4.27185e+06	3.99787e+06	4.54712e+06	3.65024e+06	-0.316961	0.0387966
P70290	Mpp1	1	59.085	18	905124	644155	583763	1.38773e+06	397302	402314	1.20756e+06	439897	580038	562661	1.90828e+06	601241	720065	883278	0.29474	0.571592
P07759	Serpina3k	1	57.8209	18	1.47494e+06	818231	2.25936e+06	965018	2.65488e+06	1.80034e+06	2.06075e+06	1.28911e+06	1.59353e+06	2.4322e+06	1.24616e+06	1.09856e+06	1.66213e+06	1.62005e+06	-0.0369924	0.910209
E9QAT4	Sec16a	1	54.2296	18	5.15089e+06	1.53748e+07	9.50822e+06	1.04341e+06	781218	1.12122e+07	719313	896179	816256	1.48037e+06	1.53779e+06	1.36903e+06	7.17846e+06	1.13649e+06	-2.65909	0.0302983
Q9EQP2	Ehd4	1	53.7428	18	9.48014e+06	8.56511e+06	9.36337e+06	1.16244e+07	1.05091e+07	1.1276e+07	1.47066e+07	1.58889e+07	1.37198e+07	2.18041e+07	2.4135e+07	1.9423e+07	1.01363e+07	1.82796e+07	0.850695	0.000995681
O35488	Slc27a2	1	53.7327	18	2.7943e+06	1.73236e+06	249129	3.41942e+06	2.56613e+06	2.85653e+06	1.35119e+06	1.06628e+06	3.18904e+06	1.21788e+06	2.12668e+06	5.29981e+06	2.26965e+06	2.37514e+06	0.0655487	0.899199
Q9WV54	Asah1	1	53.1963	18	334190	402574	259161	186927	185702	197572	1.2574e+06	303607	231788	78365	1.49335e+06	1.44214e+06	261021	801109	1.61783	0.0759157
Q60854	Serpinb6	1	52.6834	18	3.236e+06	3.42809e+06	4.26714e+06	2.68739e+06	2.31427e+06	2.189e+06	3.68308e+06	4.53901e+06	3.26676e+06	1.64249e+06	1.99852e+06	2.09518e+06	3.02032e+06	2.87084e+06	-0.0732268	0.796324
P17742	Ppia	1	51.8129	18	1.43465e+06	125480	1.94229e+06	949023	1.14371e+06	414059	462726	1.05284e+06	862570	745604	671445	737289	1.00153e+06	755412	-0.406876	0.404729
Q8VDN2	Atp1a1	1	49.5583	18	821392	1.01725e+06	960993	875460	796160	1.12743e+06	1.2306e+06	716311	777364	730645	547013	765122	933114	794509	-0.231991	0.223973
O35678	Mgll	1	48.7728	18	1.18503e+07	9.47232e+06	9.1928e+06	4.85849e+06	7.08172e+06	6.67625e+06	1.21353e+07	1.264e+07	1.23261e+07	4.6923e+06	5.96743e+06	4.29231e+06	8.18865e+06	8.67557e+06	0.0833318	0.807889
Q3TLH4	Prrc2c	1	47.2482	18	389375	644233	667180	625479	373251	564262	642573	335429	312379	2.26667e+06	2.58349e+06	2.66026e+06	543963	1.4668e+06	1.43109	0.0791639
Q80TE7	Lrrc7	1	44.7158	18	2.4229e+06	1.04227e+06	1.54714e+06	1.17365e+06	2.94238e+06	746700	1.49199e+06	1.10149e+06	1.91628e+06	2.02315e+06	1.98059e+06	1.30403e+06	1.64584e+06	1.63626e+06	-0.00842581	0.980645
P81117	Nucb2	1	42.9222	18	1.67361e+06	1.9217e+06	3.15347e+06	2.12999e+06	1.92898e+06	2.85902e+06	1.76485e+06	3.38272e+06	3.53669e+06	2.26982e+06	3.34403e+06	1.64384e+06	2.2778e+06	2.65699e+06	0.222155	0.395995
O54931	Akap2	1	41.9026	18	83122.8	154638	183551	117822	82358.9	176378	86597.5	144790	167539	186888	380598	286643	132978	208843	0.651225	0.13944
O35382	Exoc4	1	41.8518	18	2.23038e+06	1.52655e+06	2.61108e+06	2.0995e+06	1.94932e+06	2.12628e+06	4.78693e+06	5.9483e+06	1.58802e+06	3.76097e+06	2.79754e+06	2.70807e+06	2.09052e+06	3.59831e+06	0.783458	0.0454256
Q9CQF9	Pcyox1	1	41.8342	18	528989	553748	79783.7	105135	125601	121401	117457	52550.6	60840.3	462973	685467	33395.1	252443	235447	-0.100554	0.908597
O88531	Ppt1	1	41.7406	18	331156	563916	362919	455889	458019	303228	206768	263065	345200	968636	325766	159159	412521	378099	-0.125705	0.793343
G3X9K3	Arfgef1	1	38.2816	18	530845	517648	741729	683289	791356	647654	670849	487111	1.24367e+06	848712	1.06092e+06	905192	652087	869409	0.41497	0.097914
Q9JIK5	Ddx21	1	37.6699	18	526456	370974	1.09631e+06	960905	474677	589480	442217	858219	634870	688140	337165	261392	669800	537001	-0.318807	0.398947
Q9R1P4	Psma1	1	36.7913	18	684957	713466	785757	1.0466e+06	1.13908e+06	835280	817030	687537	708836	1.25142e+06	966193	966990	867523	899668	0.0524898	0.784161
Q9D051	Pdhb	1	36.7086	18	1.08787e+06	991831	979026	1.29995e+06	2.54003e+06	1.56949e+06	987202	1.29022e+06	1.05813e+06	1.29525e+06	935888	1.36663e+06	1.41137e+06	1.15555e+06	-0.288509	0.339003
Q8C3Y4	Kntc1	1	36.5926	18	120047	239959	132769	363443	115116	133373	162675	98271.3	261580	380668	454852	145667	184118	250619	0.444866	0.369227
P17427	Ap2a2	1	36.3848	18	2.95781e+06	3.10794e+06	5.01991e+06	2.82763e+06	3208034	3.3264e+06	2.55603e+06	2.97018e+06	3.51546e+06	4.06658e+06	3.65222e+06	4.40959e+06	3.40795e+06	3.52834e+06	0.0500845	0.78644
Q9EQH2	Erap1	1	32.0132	18	208528	599104	362320	351242	283716	352841	316995	522069	269051	871424	301877	996623	359625	546340	0.603304	0.210575
P55937	Golga3	1	31.701	18	315773	192023	210361	305078	279526	305037	175516	272766	233301	233722	199030	346368	267966	243450	-0.138423	0.473464
Q8CHH9	Septin8	1	31.5308	18	936905	1.04383e+06	1.36331e+06	1.05533e+06	796703	1.11407e+06	873283	1.06721e+06	793164	1.35206e+06	1.45479e+06	1.2102e+06	1.05169e+06	1.12512e+06	0.0973641	0.590595
Q02566	Myh6	1	30.5892	18	104659	149202	231553	192797	69368.5	780301	206078	91212.5	290297	65072	167362	163124	254647	163858	-0.636053	0.439449
Q8CIQ7	Dock3	1	30.5363	18	994733	605338	550956	823245	238158	386558	614270	112525	166357	565952	792751	168543	599831	403400	-0.572347	0.25756
Q8CIH5	Plcg2	1	30.3318	18	20860.6	545219	458521	250419	644388	33634.5	142542	549474	78298	459479	253237	123903	325507	267822	-0.281414	0.676313
O35490	Bhmt	1	29.4327	18	194585	277117	329382	247015	375558	223399	173998	159665	187254	117805	279200	275451	274509	198895	-0.464845	0.0770518
Q9R0K7	Atp2b2	1	28.4207	18	564359	1.27351e+06	1.57861e+06	594847	407789	422288	343447	441225	371156	298570	405413	507239	806900	394509	-1.03233	0.0711016
D3YZU1	Shank1	1	27.7446	18	384069	93068.5	329115	202031	233232	186891	162304	319439	226967	709836	166699	351124	238068	322728	0.438947	0.388447
Q3THK7	Gmps	1	25.5131	18	387838	265289	409775	340695	448026	353234	284539	157019	227208	640534	343857	272263	367476	320903	-0.195513	0.540536
P50247	Ahcy	1	24.4617	18	1.73015e+06	2.0382e+06	1.76199e+06	482576	1.11635e+06	234674	753709	174643	262996	76633.6	690526	372319	1.22732e+06	388471	-1.65964	0.0266684
Q3UPF5	Zc3hav1	1	23.0286	18	388907	419469	346318	418860	638838	347370	148602	207653	163342	355409	295257	246435	426627	236116	-0.853477	0.0061126
Q8BW75	Maob	1	22.958	18	196140	2.51872e+06	53931.3	137391	571552	708111	194110	322469	201099	253222	1.52264e+06	405331	697640	483146	-0.530025	0.631517
Q07968	F13b	1	19.6296	18	340503	726004	413053	659503	479077	611596	473177	2.39094e+06	558994	1.26042e+06	772810	764025	538289	1.03673e+06	0.945583	0.126812
Q62059	Vcan	1	19.3962	18	243690	286257	108606	360009	301383	195692	224992	384239	383796	193428	178744	237980	249273	267196	0.100176	0.739173
Q9WUM3	Coro1b	1	15.2975	18	495349		63899.1	75882.1	202998	149777	125689	82228.6	269865	1.12518e+06	38782.3	1.24663e+06	197581	481396	1.28478	0.302125
Q62318	Trim28	1	15.1949	18	98145.5	135482	123191	31579.9	160467	96964.5	154867	134004	129062	114265	189614	118101	107638	139985	0.379085	0.162115
Q9ESB3	Hrg	1	15.1733	18	490289	381059	166757	394868	114026	253124	314321	524014	258137	246791	757233	111585	300020	368680	0.297308	0.554177
Q7TSC1	Prrc2a	1	15.1392	18	643555	439039	645401	660522	715244	360607	427515	470101	469616	490560	1.04134e+06	34390	577395	488919	-0.239961	0.551164
Q61245	Col11a1	1	13.8374	18	225582	716828	140920	354985	250586	253707	237035	207803	129578	1.30378e+06	1.26175e+06	1.10034e+06	323768	706716	1.12617	0.152156
Q07797	Lgals3bp	1	11.5994	18	120692	50845.4	162817	9653.05	68722.5	61914.2	105105	125351	63344.9	101094	130685	105933	79107.4	105252	0.411964	0.305588
Q9WTP7	Ak3	1	11.563	18	1.65603e+06	668870	1.11304e+06	808312	658109	863076	451330	301093	771436	443705	714901	521072	961240	533923	-0.848265	0.031308
Q9CZ30	Ola1	1	11.5064	18	356996	18602.7	23543.4	14251.9	225163	60982.9	53957.1	27094.2	39739	240646	225113	253642	116590	140032	0.264312	0.756214
P11087	Col1a1	1	11.496	18	663267	683890	571262	543527	75168	153086	497475	246979	144895	405361	329884	409430	448367	339004	-0.403377	0.384073
Q93092	Taldo1	1	11.4672	18	125183	503665	18588.5	46443.2	66570.4	69322.8	83119.2	96133.8	40217.5	37917	123522	51331.9	138296	72040.2	-0.94088	0.40248
Q8R3S6	Exoc1	1	11.385	18	488977	518386	154924	647894	501097	632609	434272	380587	284060	227354	223358	499303	490648	341489	-0.522849	0.114874
Q91XE0	Glyat	1	11.3615	18	1.3253e+06	1.20194e+06	219888	175392	71568	245995	56039.5	117609	1.01784e+06	1.28712e+06	145535	270985	540014	482521	-0.162406	0.859444
Q8BJD1	Itih5	1	7.77438	18	1215044	1.16146e+06	67645.5	111756	157211	1.23202e+06	70979.8	77688.3	43577.2	62455.1	1.05549e+06	1.12286e+06	657522	405508	-0.697309	0.457911
Q64442	Sord	1	7.68626	18	322736	80754.9	96620.9	364299	292460	252232	100208	40538.5	152186	405775	392960	354878	234850	241091	0.0378353	0.940887
P26043	Rdx	1	7.64899	18	723443	1.09607e+06	357734	694424	438214	1.65782e+06	318507	506025	543919	684548	358288	483509	827951	482466	-0.779118	0.12139
Q9D7N9	Apmap	1	7.64631	18	144488	135036	279187	279710	299689	323221	114584	297074	149794	144373	292169	213693	243555	201948	-0.270266	0.391198
P70392	Rasgrf2	1	7.63316	18	1.06429e+06	157577	206899	107638	71581.8	53463.4	159581	27393.9	31940.5	30878.4	100741	191844	276908	90396.5	-1.61507	0.276
P25976	Ubtf	1	7.58596	18	212113	156889	112455	180349	126855	137779	234016	139513	139908	79467.1	245575	90922.4	154407	154900	0.00460324	0.988155
P33173	Kif1a	1	7.52371	18	1.00288e+06	338703	532631	70346.9	464093	507463	50132.9	181552	597299	343686	409048	693418	486019	379189	-0.358096	0.517447
P35438	Grin1	1	6.16218	18	314401	204664	79253.1	123484	91430.7	320042	159055	105804	256169	246557	281445	216837	188879	210978	0.159631	0.679747
Q3UPL0	Sec31a	1	3.95134	18	232300	624693	180928	218473	817606	530404	294267	413730	519036	309119	729996	917033	434067	530530	0.289516	0.527593
Q8BIQ5	Cstf2	1	3.86955	18	262814	369286	151572	69969.7	139590	114686	74877.2	48838.1	3316.23	162782	173458	644243	184653	184586	-0.000525751	0.999506
Q99MD9	Nasp	1	3.85089	18	146904	122991	146283	25188.4	96847.8	151883	76610.1	20235.9	72882.4	109430	68100.1	81170.1	115016	71404.8	-0.687744	0.0884281
P99029	Prdx5	1	3.84348	18	13378.8	246176	155031	32749.3	106172	98242.9	21233.3	22847.3	16080	64945.7	43301.5	96446.4	108625	44142.4	-1.29912	0.111527
Q4KUS2	Unc13a	1	3.81734	18	53770.5	106852	467538	489789	49932.5	151897	128743	345212	252533	467674	506987	78516.8	219963	296611	0.431311	0.501012
P24527	Lta4h	1	3.81504	18	467514	355213	256635	420185	356475	23962.6	51490.4	227356	33292.4	238768	39089.3	150166	313331	123360	-1.34481	0.0305795
Q14BI2	Grm2	2	3.81275	18	180922	98274.6	74655.6	108882	55145.8	181630	34199.6	146170	57824.1	49760.4	69013.6	64141	116585	70184.8	-0.732151	0.117215
P62908	Rps3	1	3.80596	18	230303	124051	414891	1.00004e+06	897872	612357	916299	993582	991544	940773	1.10659e+06	1.06535e+06	546586	1.00236e+06	0.874872	0.0115744
Q9D8N0	Eef1g	2	3.78835	18	216164	543314	408950	457341	228492	154718	102561	78153.5	134121	197926	492808	468992	334830	245760	-0.446176	0.390969
Q9Z2V4	Pck1	1	3.78193	18	2.18051e+06	400577	162255	161723	2.36469e+06	2.77222e+06	306485	501783	191716	92589.2	158653	286687	1.34033e+06	256319	-2.38658	0.0562997
P18760	Cfl1	1	3.77143	18	269197	149907	139551	217876	276133	193157	104013	7948.65	106955	86157.9	53953.8	154677	207637	85617.7	-1.27808	0.00295988
Q6A0A9	FAM120A	1	104.337	17	1.11138e+07	1.41406e+07	1.12624e+07	1.35298e+07	1.64606e+07	1.34921e+07	1.12218e+07	1.22968e+07	1.41395e+07	1.07287e+07	1.17101e+07	1.03889e+07	1.33332e+07	1.17476e+07	-0.182657	0.137245
Q91ZW3	Smarca5	1	96.8922	17	1.88322e+06	1.69711e+06	1.10951e+06	2.20753e+06	1.90135e+06	1.84745e+06	1.44716e+06	1.85524e+06	1.81106e+06	1.77283e+06	1.78755e+06	2.16708e+06	1.77436e+06	1.80682e+06	0.0261514	0.85758
Q6PFD9	Nup98	1	80.3832	17	4.29454e+06	3.62133e+06	4.10509e+06	4.8944e+06	4.92531e+06	3.44988e+06	5.13343e+06	4.80916e+06	4.6746e+06	3.42358e+06	3.98515e+06	3.92418e+06	4.21509e+06	4.32502e+06	0.0371422	0.770137
Q60520	Sin3a	1	80.3405	17	6.05516e+06	7.88698e+06	5.55583e+06	7.29478e+06	9.8485e+06	9.23856e+06	6.71689e+06	5.62236e+06	5.98938e+06	6.20701e+06	4.52645e+06	5.27926e+06	7.64664e+06	5.72356e+06	-0.417913	0.0301219
Q06890	Clu	1	72.5275	17	936613	1.17902e+06	938931	1.15348e+06	1.0916e+06	1.88768e+06	505843	648734	791858	1.04148e+06	651296	651696	1.19789e+06	715151	-0.744173	0.0140864
A2A5R2	Arfgef2	1	72.1947	17	2.46772e+06	446107	195797	244037	69821.6	68090.1	637083	202011	253245	681244	72063.7	98475.5	581929	324020	-0.844758	0.530382
Q6A009	Ltn1	1	64.6525	17	846284	837305	1.00492e+06	595258	421224	168021	1.02e+06	1.02284e+06	933880	957098	1.15551e+06	1.00925e+06	645502	1.01643e+06	0.655017	0.0179779
P49312	Hnrnpa1	1	55.9418	17	4.89265e+06	5.04995e+06	5.29127e+06	4.52261e+06	3.58687e+06	4.78182e+06	4.15982e+06	4.27548e+06	3.98086e+06	4.66911e+06	4.52512e+06	4.95048e+06	4.68753e+06	4.42681e+06	-0.0825586	0.380361
P62814	Atp6v1b2	1	55.9099	17	1.62314e+06	1.73451e+06	1.68765e+06	1.94814e+06	2.50005e+06	2.20544e+06	1.69332e+06	1.50505e+06	1.53215e+06	2.48602e+06	2.15394e+06	1.91378e+06	1.94982e+06	1.88071e+06	-0.0520674	0.749472
P55302	Lrpap1	1	54.7582	17	261383	721097	539316	1.04729e+06	400516	648205	469667	662869	527163	1.15508e+06	1.23589e+06	1.12414e+06	602968	862470	0.516392	0.180631
Q58A65	Spag9	1	53.7614	17	1.40101e+06	1.79649e+06	2.67074e+06	1.57075e+06	1.79737e+06	1.46215e+06	1.18777e+06	1.28694e+06	1.54063e+06	6.23507e+06	1.95734e+06	2.76956e+06	1.78308e+06	2.49622e+06	0.48537	0.39734
O70362	Gpld1	1	53.5884	17	334378	175725	735649	282436	150669	132939	156191	123381	159573	159193	417021	104023	301966	186564	-0.694718	0.292244
Q91VR2	Atp5f1c	1	53.2794	17	850027	1.1338e+06	1.21375e+06	1.47311e+06	1.4195e+06	1.28619e+06	1.50996e+06	1.3233e+06	1.7276e+06	2.1176e+06	1.16064e+06	1.08102e+06	1.2294e+06	1.48669e+06	0.274149	0.190364
P11680	Cfp	1	53.2183	17	770128	184421	495050	362753	294207	326325	115471	374940	391054	211400	901642	605631	405480	433356	0.0959217	0.849509
Q61704	Itih3	1	52.356	17	412088	540468	379385	540780	474198	742301	897028	874850	897439	476792	656462	848292	514870	775144	0.590256	0.0142688
P62259	Ywhae	1	50.7771	17	5.14756e+06	5.29108e+06	9.63196e+06	2.94621e+06	3.02214e+06	3.25237e+06	2.20284e+06	1.9403e+06	2.67793e+06	2.26988e+06	2.16707e+06	1.79495e+06	4.88189e+06	2.17549e+06	-1.1661	0.0276242
Q8CGB6	Tns2	1	49.1482	17	1.25308e+06	1.0844e+06	1.45366e+06	1.66608e+06	1.69212e+06	1.604e+06	1.20084e+06	1.24825e+06	1.27405e+06	1.61979e+06	1.48665e+06	1.60491e+06	1.45889e+06	1.40575e+06	-0.0535335	0.682398
Q9Z110	Aldh18a1	1	48.716	17	3.20395e+06	3.14884e+06	3.45173e+06	3.20005e+06	3.29974e+06	2.89948e+06	2.91382e+06	2.92289e+06	2.63717e+06	2.26845e+06	2.66432e+06	2.3444e+06	3.20063e+06	2.62517e+06	-0.285944	0.00164816
Q5U430	Ubr3	1	47.2382	17	1.56659e+06	1.41003e+06	1.17423e+06	774133	1.05991e+07	957911	778721	882512	559896	1.01972e+06	1.28281e+06	1.00598e+07	2.74699e+06	2.43057e+06	-0.176556	0.888242
P43406	Itgav	1	46.1851	17	2.79281e+06	2.15167e+06	2.51117e+06	3.43957e+06	3.10385e+06	4.0587e+06	2.59799e+06	2.74622e+06	2.40113e+06	4.21232e+06	3.2981e+06	5.32645e+06	3.00963e+06	3.43037e+06	0.188778	0.454491
Q99LR1	Abhd12	1	45.7874	17	182075	456358	360709	619915	324058	483032	84199.1	69397.4	92031.5	97448.2	95389.5	257928	404358	116066	-1.80069	0.00167927
P02301	H3-5	1	45.381	17	531217	1.49053e+06	762800	1.03283e+06	1.09032e+06	1.18038e+06	1.53147e+06	2.18414e+06	1.60669e+06	287018	247488	180560	1.01468e+06	1.00623e+06	-0.0120676	0.98274
Q61937	Npm1	1	45.3467	17	236873	1.79256e+06	1.74216e+06	1.77706e+06	626511	786135	194272	324242	337424	1.79677e+06	1.00543e+06	2.36123e+06	1.16022e+06	1.00323e+06	-0.209745	0.74153
Q6PGL7	Washc2	1	41.5493	17	605537	2.35339e+06	486833	283338	245346	140695	90125	35271.4	139315	76402.8	204268	26636.3	685857	95336.4	-2.84681	0.114639
P21619	Lmnb2	1	40.1945	17	6.04566e+06	6.18529e+06	6.21755e+06	492813	395763	550615	212370	299179	216561	620654	491099	464312	3.31462e+06	384029	-3.10955	0.0436894
P33267	Cyp2f2	1	38.3544	17	3.77642e+06	4.34415e+07	2.82217e+06	3.35189e+06	3.49737e+06	3.0812e+06	2.35356e+06	2.21981e+06	1.91138e+06	2.32935e+06	1.93588e+06	1.65143e+06	9.9951e+06	2.0669e+06	-2.27375	0.263491
P45700	Man1a1	1	38.344	17	668146	541986	741637	961937	447250	574548	531447	548820	590420	577641	614213	620777	655917	580553	-0.176086	0.341122
P28654	Dcn	1	35.8053	17	544997	375446	337253	485494	327402	408694	561519	384522	615310	555103	405179	471860	413214	498915	0.271905	0.12883
Q810U3	Nfasc	1	34.4024	17	493124	594879	97040.6	441101	228619	250984	108562	108935	113659	145720	115121	146094	350958	123015	-1.51246	0.0144858
Q9QXC1	Fetub	1	34.1375	17	6.86722e+06	479854	170610	491054	602101	531796	402689	388386	256985	336513	363193	369118	1.52377e+06	352814	-2.11067	0.299723
Q8BJ64	Chdh	1	34.1273	17	201536	219128	158758	101419	119285	201326	140153	235492	290775	340689	367255	319307	166909	282279	0.758059	0.0147871
Q9JLI8	Sart3	1	33.1788	17	278355	705737	348277	503221	233329	695031	786171	485344	177744	658633	569317	572828	460658	541673	0.233724	0.511618
Q3ULD5	Mccc2	1	32.8198	17	952753	244760	214288	330759	432286	472637	133950	145811	300853	205235	177701	301498	441247	210841	-1.06543	0.0716903
Q8K4Z5	Sf3a1	1	30.4711	17	126691	15078.1	158376	138100	83541.8	62882.5	413343	67131.6	93260.7	226962		70272.1	97444.9	174194	0.838037	0.266837
Q9WV32	Arpc1b	1	29.8826	17	1.21319e+06	1.26314e+06	1.23707e+06	1.46558e+06	1.40193e+06	1.47753e+06	735103	843112	843263	1.08988e+06	1.13956e+06	931385	1.34307e+06	930384	-0.52964	0.00043936
P56695	Wfs1	1	29.4925	17	969512	2.83349e+06	1.04003e+06	1.0084e+06	735399	1.03265e+06	1.14404e+06	1.19942e+06	1.43197e+06	954225	2.07236e+06	1.85288e+06	1.26991e+06	1.44248e+06	0.183823	0.644595
P68040	Rack1	1	28.7855	17	670032	1.48688e+06	889166	1.72006e+06	2.13452e+06	986944	877181	776484	762818	574930	561907	592064	1.3146e+06	690897	-0.928081	0.02416
Q6PF93	Pik3c3	1	28.4086	17	853598	538398	518694	475841	416624	168545	156388	196063	1.00381e+06	720409	681854	706733	495283	577542	0.221672	0.624655
Q8R146	Apeh	1	26.9065	17	72303.7	269238	426195	115872	262972	220970	260899	246791	436193	674485	428475	287699	227925	389091	0.771547	0.0837276
Q9WVK4	Ehd1	1	26.7773	17	3.32796e+06	128556	3.24305e+06	36139.8	868511	975138	787051	816342	769981	2.23872e+06	1.76641e+06	1.44354e+06	1.42989e+06	1.30367e+06	-0.133324	0.851475
P24369	Ppib	1	24.355	17	400553	1.98151e+07	507301	1.01549e+06	680152	881535	627777	638486	684923	610173	1.20821e+06	813599	3.88336e+06	763862	-2.34592	0.351057
P50396	Gdi1	1	21.2531	17	1.17635e+06	629114	1.10529e+06	1.14456e+06	1.39196e+06	952563	760234	553695	639431	225526	494815	486439	1.06664e+06	526690	-1.01805	0.00177236
P14148	Rpl7	1	20.7874	17	295950	354987	174258	77546.5	300745	119013	195673	400634	208688	292169	237535	148652	220417	247225	0.165592	0.656454
Q61035	Hars1	1	20.1426	17	1.54824e+06	1.40889e+06	596526	1.20294e+06	1.62429e+06	1.45266e+06	1.01743e+06	1.57617e+06	901788	2.3808e+06	1.55151e+06	1.30119e+06	1.30559e+06	1.45482e+06	0.156134	0.585898
Q05421	Cyp2e1	1	18.8707	17	33884.7	63079.7	22838	138717	76452.1	114161	48541.8	37764.9	57316.6	65529.1	103490	54015	74855.4	61109.6	-0.292709	0.519718
P00329	Adh1	1	15.4506	17	268611	492804	726569	1.00878e+06	415827	346309	413308	436831	1.33157e+06	518902	616304	803584	543150	686750	0.338435	0.446045
B9EJ86	Osbpl8	1	15.3126	17	210277	124417	228445	126455	103368	212672	303127	272363	189388	1.00761e+06	401624	81215.1	167606	375887	1.16523	0.15588
P50580	Pa2g4	1	15.3054	17	536046	1.3643e+06	580302	349307	1.35785e+06	674486	507786	295547	178009	785259	4.40039e+06	710572	810382	1.14626e+06	0.500261	0.632891
Q99K48	Nono	1	15.2916	17	217284	136527	447951	192349	104846	81625.5	85470.1	105758	80180.5	128999	124442	25266.6	196764	91686	-1.10169	0.0930617
Q920I9	Wdr7	1	15.2387	17	575394	905421	608998	345505	460768	521982	373824	965231	857447	740939	1.24788e+06	826156	569678	835245	0.552053	0.0871185
Q9Z1T1	Ap3b1	1	15.1891	17	120441	127963	39416	205224	71920.2	70900.8	30485.2	10760.2	1.69799e+06	300632	111232	2.54695e+06	105978	783007	2.88527	0.155045
Q8VIJ6	Sfpq	1	15.1695	17	54175.8	134955	63352.6	62303.8	76990.5	55662.6	34866.4	14945.4	15732.9	92909.6	28015.4	73099.7	74573.4	43261.6	-0.785576	0.115809
Q9D379	Ephx1	1	13.5261	17	180041	244199	382012	134761	47712.1	86214.4	55560.5	81500.9	96599.1	45539.1	57977.9	229757	179157	94489	-0.923004	0.167301
P08071	Ltf	1	11.4705	17	513941	465449	194850	208285	178600	363258	425259	317173	307343	157097	497633	620898	320731	387567	0.273085	0.473242
Q9DBC3	Cmtr1	1	11.4589	17	554421	98314	569805	264383	1.25814e+06	242320	46082.9	181815	45065.9	1.12154e+06	1.03248e+06	293365	497897	453391	-0.135093	0.869134
Q91Y97	Aldob	1	11.4563	17	128009	228089	69793.1	80548.7	88303.9	87581.1	55061.1	43531.6	61845.5	92029.6	216611	138463	113721	101257	-0.167475	0.738149
P34152	Ptk2	1	11.3641	17	460830	53725.4	460827	379371	83516.4	401619	88811.6	469546	432888	501528	645428	219761	306648	392994	0.357923	0.461321
Q8CHT0	Aldh4a1	1	11.3209	17	359815	333527	396919	302429	134124	328414	238397	46666	348979	205056	439248	179729	309205	243012	-0.347532	0.348186
Q3TYQ9	Aox4	1	9.94892	17	122790	52312.9	1.0364e+06	808551	37448.1	126064	485133	224185	326789	302542	361267	22382.5	363927	287050	-0.342349	0.695058
Q6ZQB6	Ppip5k2	1	7.6486	17	34949.5	67992.6	49866.7	97243.9	251543	52914.6	138056	80565.7	116332	127817	24872.7	98337.8	92418.4	97663.5	0.0796387	0.890119
Q07113	Igf2r	1	7.63017	17	116010	374344	722334	134446	252814	118426	111639	112216	78197.1	247900	414574	303714	286396	211373	-0.438216	0.513482
Q61207	Psap	1	7.62649	17	174832	258764	1.02194e+07	43340.4	270688	28814.6	84225.3	1.14949e+07	218860	78356.8	132951	385586	1.83264e+06	2.06581e+06	0.172781	0.928239
P48758	Cbr1	1	7.61215	17	136038	231885	163030	353401	271514	236675	57080.9	122117	186174	389518	155946	281262	232090	198683	-0.224219	0.57828
P25688	Uox	1	7.57861	17	137746	41279	105760	455649	30162.2	124287	175445	181462	62014.1	248941	159404	172928	149147	166699	0.160511	0.802765
P47911	Rpl6	2	7.51581	17	449541	1.13799e+06	1.18243e+06	1.25873e+06	589818	907786	908236	308631	766567	857590	731551	634097	921049	701112	-0.393633	0.205858
P33174	Kif4	1	7.35549	17	828939	474487	1.28575e+06	844076	37849.9	183008	213580	617425	152873	538378	777009	888044	609019	531218	-0.197183	0.737326
P51432	Plcb3	1	6.85677	17	255796	175180	282756	800008	274055	193827	206002	153567	570377	612342	575301	434844	330270	425405	0.365192	0.466978
Q8C7H1	Mmaa	1	3.79269	17	385730	201238	269173	189078	378929	220734	201032	172963	460799	111153	711267	281362	274147	323096	0.237012	0.63086
Q8K4G5	Ablim1	1	3.79269	17	561396	666365	512830	71326.9	169691	76785.4	52645.2	18683.3	87057.9	90823.1	160310	53127.9	343066	77107.9	-2.15353	0.0371514
P16125	Ldhb	1	3.79196	17	633322	571437	332080	397497	654044	294915	508048	636367	670031	947552	790566	1.0077e+06	480549	760043	0.661397	0.0204064
Q8QZS1	Hibch	1	3.74722	17	484630	160755	70963.8	398873	860696	273318	377449	425543	509213	311989	215115	297846	374873	356192	-0.0737438	0.881951
Q99PT1	Arhgdia	1	167.377	16	179015	1.07429e+06	167886	158241	116531	77901.2	152431	138505	101197	111760	110967	105054	295644	119986	-1.301	0.288511
P43006	Slc1a2	1	161.676	16	1.16711e+08	8.93842e+07	1.56807e+08	1.333e+08	1.56522e+08	9.25571e+07	1.14521e+08	8.79161e+07	1.30922e+08	1.38025e+08	9.42775e+07	1.31177e+08	1.24214e+08	1.1614e+08	-0.0969602	0.599795
Q62351	Tfrc	1	116.23	16	1.13646e+07	8.56217e+06	1.07958e+07	1.22975e+07	1.12847e+07	1.11571e+07	1.04441e+07	1.0971e+07	9.67606e+06	9.87411e+06	1.37979e+07	1.49257e+07	1.09103e+07	1.16148e+07	0.0902714	0.51169
O08784	Tcof1	1	97.7069	16	798579	2.25458e+06	848521	756786	1.02902e+06	806107	1.06232e+06	1.11617e+06	1.27814e+06	685746	1.02289e+06	809203	1.08227e+06	995744	-0.120209	0.739733
O54988	Slk	1	85.9273	16	27553969	2.2993e+07	2.14224e+07	2.38619e+07	2.38503e+07	2.36991e+07	2.19099e+07	2.41089e+07	2.19177e+07	2.68938e+07	2.47285e+07	2.34856e+07	2.38968e+07	2.38407e+07	-0.00338831	0.961301
P70404	Idh3g	1	83.4552	16	7.19059e+06	7.25794e+06	2.6383e+06	2.60682e+06	4.63338e+06	2.67948e+06	9.74839e+06	7.35909e+06	7.70909e+06	1.06321e+07	1.16042e+07	1.30136e+07	4.50109e+06	1.00111e+07	1.15325	0.00159475
Q61792	Lasp1	1	76.3192	16	2.56427e+07	2.56008e+07	2.56178e+07	3.07506e+07	2.62295e+07	2.59091e+07	1.85226e+07	2.25906e+07	1.70774e+07	3.20305e+07	2.67798e+07	2.6359e+07	2.66251e+07	2.38933e+07	-0.156178	0.288727
Q9CQA3	Sdhb	1	68.7574	16	6.34109e+06	7680951	7.5307e+06	6.92798e+06	8.2305e+06	7.92416e+06	9.14653e+06	8280646	8.24358e+06	8.36476e+06	9.01806e+06	8.94365e+06	7.43923e+06	8.6662e+06	0.220247	0.0039059
P39053	Dnm1	1	64.7152	16	1.39547e+08	1.53152e+08	1.57033e+08	2.71934e+08	2.6501e+08	2.33634e+08	1.93142e+08	1.94934e+08	1.96198e+08	3.75993e+08	3.29624e+08	3.3777e+08	2.03385e+08	2.71277e+08	0.415553	0.142339
Q62465	Vat1	1	62.8002	16	3.02491e+06	2.32771e+06	3.56046e+06	4.19226e+06	3.82038e+06	5.46441e+06	4.51682e+06	4.38945e+06	4.53957e+06	6.27397e+06	6.36004e+06	6.72383e+06	3.73169e+06	5.46728e+06	0.550995	0.0193782
P80313	Cct7	1	61.9353	16	3.71415e+06	4.03785e+06	2.07783e+06	1.21156e+06	1.69808e+06	1.16796e+06	2.51787e+06	2.58634e+06	3.56921e+06	1.19716e+06	904896	1.76202e+06	2.31791e+06	2.08958e+06	-0.149607	0.734153
Q91V61	Sfxn3	1	61.0092	16	2.99303e+06	2.19208e+06	2.64449e+06	2.31963e+06	2.94512e+06	3.65853e+06	3.21031e+06	3.30558e+06	3.33042e+06	2.54954e+06	3.12167e+06	2.5711e+06	2.79215e+06	3.01477e+06	0.110673	0.416173
Q99KK7	Dpp3	1	59.9798	16	6.59628e+06	5.46926e+06	5.32692e+06	7.31564e+06	6.83339e+06	6.51668e+06	6.19413e+06	5.45637e+06	6.60519e+06	5.54246e+06	4.63905e+06	4.8863e+06	6.34303e+06	5.55392e+06	-0.191667	0.105117
Q9WVL0	Gstz1	1	57.5654	16	603354	1.60081e+06	798137	712117	905097	922436	311781	140418	365629	334121	380429	310141	923659	307086	-1.58872	0.00195174
P11352	Gpx1	1	56.2601	16	7.43865e+06	5.08913e+06	6.67255e+06	7.21458e+06	7.48297e+06	5.81413e+06	5.35327e+06	5.63326e+06	5312994	5.58766e+06	6.42551e+06	5.39621e+06	6.61867e+06	5.61815e+06	-0.236445	0.0435352
Q61171	Prdx2	1	54.4535	16	380189	668561	260431	292427	379969	425311	81159.5	509584	642086	71712.8	507510	640190	401148	408707	0.0269326	0.952185
Q6PAJ1	Bcr	1	54.1322	16	569756	527794	419992	580842	636960	443293	348074	501510	424049	845864	668305	289191	529773	512832	-0.0468871	0.858017
Q91WU0	Ces1f	1	53.6008	16	1.33497e+06	6.47318e+06	387859	760187	446638	498096	2.87644e+06	445275	2.96639e+06	513427	413998	413305	1.65016e+06	1.27147e+06	-0.376102	0.739154
Q99MU3	Adar	1	53.3862	16	3.41734e+06	3.9387e+06	3.43835e+06	3.69482e+06	4.59799e+06	4.8906e+06	3.05376e+06	3.70239e+06	3.6996e+06	2.4094e+06	3.07629e+06	2.01168e+06	3.9963e+06	2.99219e+06	-0.417465	0.0231928
P80317	Cct6a	1	53.1422	16	3.08555e+06	3.31138e+06	3.10664e+06	3.05763e+06	3.38199e+06	4.56577e+06	3.09652e+06	3.11341e+06	3.05842e+06	3.96992e+06	4.77135e+06	5.03232e+06	3.41816e+06	3.84032e+06	0.168008	0.354207
Q7TSJ2	Map6	1	51.5761	16	993716	1.24607e+06	835585	618440	849755	602405	1.91711e+06	683872	1.97123e+06	871158	787725	1.13023e+06	857661	1.22689e+06	0.516523	0.177804
Q8QZR5	Gpt	1	51.5184	16	1.32361e+07	1.42934e+07	1.36141e+07	1.21103e+07	1.16238e+07	13071192	9.61919e+06	8.51024e+06	8.93551e+06	1.23472e+07	1.28204e+07	1.30298e+07	1.29915e+07	1.08771e+07	-0.256276	0.0475842
Q60662	Akap4	1	49.9572	16	1.11518e+06	1.0287e+06	3.55214e+06	1.25481e+06	1.60478e+06	1.44089e+06	1.44241e+06	1.42219e+06	1.62669e+06	3.84999e+06	1.53347e+06	1.52118e+06	1.66608e+06	1.89932e+06	0.189025	0.680628
P46935	Nedd4	1	49.2484	16	83990.7	62293	104317	26308.7	91042.2	151564	20884.3	11979.6	89002.3	83805.8	40856.3	68236.8	86585.9	52460.8	-0.722892	0.146853
Q8CGY8	Ogt	1	45.9236	16	1.0435e+06	1.0661e+06	1.15566e+06	720649	703832	1.00847e+06	904439	2.75952e+06	956593	838510	987958	1.06821e+06	949703	1.25254e+06	0.399305	0.355882
P35436	Grin2a	1	45.8212	16	439828	276695	407603	478655	667237	380610	321281	704667	38044.2	533301	355908	507364	441771	410094	-0.107344	0.773744
Q3UNX5	Acsm3	1	43.5755	16	1.56978e+06	578090	874292	568146	418372	458995	380957	326051	445605	911792	247213	276595	744612	431369	-0.787567	0.155466
Q8BND3	Wdr35	1	42.1901	16	1.50337e+06	2.11512e+06	2.47574e+06	2.41392e+06	1.68863e+06	1.70818e+06	1.00402e+06	885487	1.02343e+06	1.56087e+06	1.18897e+06	1.89931e+06	1.98416e+06	1.26035e+06	-0.654706	0.0106885
Q99LC3	Ndufa10	1	41.6829	16	62894.6	453127	265082	217046	289498	29373	61027.2	76490.4	31734.3	50520.5	602871	652865	219504	245918	0.163933	0.850857
O70468	Mybpc3	1	39.036	16	1.14823e+06	943376	1.13856e+06	1.42675e+06	932318	1.17345e+06	864225	1.18445e+06	983532	1.15741e+06	3.65215e+06	1.11859e+06	1.12711e+06	1.49339e+06	0.405958	0.425401
Q9DBG3	Ap2b1	1	38.1356	16	102212	11131	1.26836e+06	9.5934e+06	691887	635371	5.89735e+06	112230	224250	4.71225e+06	1.78796e+06	906030	2.05039e+06	2.27335e+06	0.148916	0.904926
Q9DBN5	Lonp2	1	38.0818	16	129035	79982.9	773646	998745	199701	215815	168601	128359	118509	124431	305105	291591	399487	189433	-1.07646	0.223304
Q03141	Mark3	4	37.2074	16	4.47188e+07	4.59707e+07	3.30519e+07	2.63451e+07	2.87874e+07	3.28477e+07	2.93744e+07	3.06105e+07	3.06565e+07	3.86854e+07	4.64358e+07	4.58701e+07	3.52869e+07	3.69388e+07	0.0660028	0.729254
Q7TQH0	Atxn2l	1	36.4262	16	4.10844e+06	3.81869e+06	3.27005e+06	4.02514e+06	4.30903e+06	3975917	3.11427e+06	2.05954e+06	3.03752e+06	5.3174e+06	4.01937e+06	1.05365e+07	3.91788e+06	4.68076e+06	0.256671	0.55902
Q64436	Atp4a	1	34.5513	16	698516	843088	839457	694583	612510	886132	394322	328980	980559	321171	776878	939077	762381	623498	-0.290127	0.325048
Q8VC12	Uroc1	1	33.6331	16	889160	905474	785808	607920	502975	646348	787327	939224	798098	563528	351204	367270	722948	634442	-0.188403	0.47777
P16330	Cnp	1	32.7208	16	3.01248e+06	2.74478e+06	2.5438e+06	1.75936e+06	2.45764e+06	2.21064e+06	1178779	1.62088e+06	1.92817e+06	2.76625e+06	2.81491e+06	1.88681e+06	2.45478e+06	2.03263e+06	-0.272243	0.213395
Q6NZJ6	Eif4g1	1	31.5087	16	145213	307176	552648	469109	363561	551640	372133	848034	451128	437757	277089	1.15411e+06	398224	590042	0.567237	0.237307
Q9EPL8	Ipo7	1	30.7532	16	239408	108891	601760	140588	212977	264329	170738	69153	88678.2	163433	213485	187970	261326	148910	-0.811412	0.169479
Q9WTP6	Ak2	1	30.6925	16	236255	193816	364554	240833	27647.4	202104	451666	544674	42275.9	238608	194429	320408	210868	298677	0.502243	0.333197
Q00PI9	Hnrnpul2	1	30.4725	16	97191.5	125559	137816	119070	154096	156769	79631.3	131046	98264.2	36331.5	356596	208517	131750	151731	0.203709	0.686927
Q9CR62	Slc25a11	1	29.1653	16	1.45992e+06	856552	685140	1.76493e+06	1.75365e+06	1.33173e+06	1.02153e+06	1.60163e+06	1.7065e+06	830998	1.32016e+06	971265	1.30865e+06	1.24201e+06	-0.075404	0.783028
Q922R8	Pdia6	1	29.0111	16	1.2474e+06	1.65731e+06	2.07981e+06	949560	952450	905716	947407	949182	832804	1.20614e+06	1.62604e+06	1.05195e+06	1.29871e+06	1.10225e+06	-0.236621	0.406996
Q9WTX6	Cul1	1	27.9756	16	606491	837044	549130	879693	971727	1.01997e+06	767192	841832	808250	1.07041e+06	1.36624e+06	266277	810676	853367	0.0740413	0.804892
P61161	Actr2	1	27.4302	16	2.63054e+06	5.51336e+06	1.70597e+06	1.94491e+06	2.03133e+06	3.80572e+06	3.25006e+06	2.21756e+06	2.25985e+06	2.44039e+06	1.97182e+06	2.33287e+06	2.93864e+06	2.41209e+06	-0.284863	0.420202
P45377	Akr1b8	1	27.0295	16	550776	148033	217034	182023	139168	157993	44541.6	209050	126791	380170	677132	209710	232504	274566	0.239894	0.717097
Q80U28	Madd	1	26.9769	16	844100	483716	673381	1.31666e+06	832450	301166	380287	917335	472205	234348	709606	479172	741911	532159	-0.47939	0.256825
Q8JZZ7	Adgrl2	1	26.8441	16	356682	306601	262504	90914.9	199672	97469.2	143105	59315.7	100621	205778	115390	48050.4	218974	112043	-0.966701	0.0607501
Q9CYZ2	Tpd52l2	1	26.7885	16	552965	75209.5	8582.99	190730	747603	737833	115055	1783.02	160936	94195.6	515062	178534	385487	177594	-1.1181	0.207979
Q91VH2	Snx9	1	26.7373	16	315900	189189	285352	134885	74623	278747	218432	186880	252641	101459	233626	218199	213116	201873	-0.0781938	0.807211
Q9JHI5	Ivd	1	26.7254	16	186980	13599.8	110930	125866	128133	192132	15540.9	212915	2.02441e+06	323084	107255	808017	126273	581871	2.20415	0.173689
P70441	Nherf1	1	26.7077	16	1.35169e+06	134013	80755.9	123145	107475	311394	129566	54669.1	93485.3	93469.6	46801.5	149638	351412	94604.8	-1.89318	0.235613
Q64010	Crk	1	26.6289	16	14126.2	168376	195525	99011.3	117707	132299	189574	109225	50552.3	165814	83573.3	68234.8	121174	111162	-0.124417	0.776222
P29699	Ahsg	1	26.324	16	174316	335474	288113	291910	421662	251779	274621	453929	442062	513294	408520	474021	293876	427741	0.541531	0.0186367
G3X982	Aox3	1	25.8691	16	644357	1.14024e+06	851958	743604	823395	992582	521035	651830	716898	542973	534027	789776	866022	626090	-0.468035	0.018628
P21180	C2	1	25.4804	16	692418	922006	860143	583952	795207	796240	800402	706642	702722	264341	212195	446159	774994	522077	-0.569924	0.0497262
Q9DBJ1	Pgam1	1	25.2697	16	791143	720982	966188	2.04454e+06	724548	1.06473e+06	1.09535e+06	1.3148e+06	1.40023e+06	1.05598e+06	1.15218e+06	1.16789e+06	1.05202e+06	1.19774e+06	0.187149	0.510154
P29416	Hexa	1	23.9336	16	1.62335e+06	1.09145e+06	1.92748e+06	4.17124e+06	1.98893e+06	2.4919e+06	2.24645e+06	1.89356e+06	1.91955e+06	5.28746e+06	2.42356e+06	4.08639e+06	2.21572e+06	2.97616e+06	0.425675	0.31275
P02088	Hbb-b1	1	23.9332	16	2.23473e+06	1.79302e+06	544851	795711	838830	650959	727261	780517	567226	587781	1.90455e+06	1.12478e+06	1.14302e+06	948686	-0.268846	0.593411
Q9CPU0	Glo1	1	22.9773	16	756304	131900	200244	105576	621324	94624.8	337088	33089.6	136835	199512	194661	484109	318329	230882	-0.46336	0.534126
O35551	Rabep1	1	22.7937	16	546676	134479	685056	622700	1.0444e+06	453743	394561	109392	368044	120943	524547	215952	581175	288906	-1.00837	0.0623927
P48193	Epb41	1	22.6705	16	67381.8	46618.4	207665	123146	234010	216989	155494	145979	362612	255265	63269.7	71980.8	149302	175767	0.235433	0.654965
Q06770	Serpina6	1	20.6893	16	325128	110895	113818	211506	75240	79330.5	124832	58238.2	149545	12634.4	363115	112431	152653	136799	-0.158196	0.808342
P31786	Dbi	1	20.4709	16	215806	760824	387808	427047	653227	620588	408263	148620	310151	223177	641863	162727	510883	315800	-0.693983	0.113224
P97310	Mcm2	1	19.2033	16	117935	102140	61749.1	1.76444e+06	154429	165615	55418.3	84111.2	121505	1.91746e+06	137999	393209	394386	451617	0.195493	0.890321
Q8BJ42	Dlgap2	1	18.9998	16	258306	137219	166203	433269	423170	9713.69	378833	50224.2	262639	375430	742399	30862.3	237980	306731	0.366134	0.600103
Q7M732	Rtl1	1	18.9868	16	225176	246476	11696.1	252209	202855	211623	174278	84072.9	219258	279736	226307	260511	191673	207361	0.113498	0.744119
Q6P542	Abcf1	1	18.9775	16	128085	131323	141230	380392	304510	37930.7	135034	128567	81510.8	110083	102025	239403	187245	132770	-0.495997	0.362008
Q9D0R2	Tars1	1	18.9746	16	98497.2	100484	108799	164015	57905.4	109552	18675.1	23106	11748.2	99255	117205	82304.4	106542	58715.7	-0.859604	0.0686002
Q9QUR6	Prep	1	17.817	16	601852	505048	379325	665521	553416	606361	290193	448257	509337	420483	422055	327510	551920	402973	-0.453778	0.0176939
Q03517	Scg2	1	17.6914	16	223877	158400	129438	374442	31984.1	44652.9	255168	77897.2	106276	23811.8	424300	6421.16	160466	148979	-0.107156	0.893685
P49182	Serpind1	1	17.1828	16	174564	784302	170532	436082	1.03182e+06	152078	151376	135385	107509	164261	189267	173640	458229	153573	-1.57714	0.0735486
Q8K3V4	Padi6	1	17.1804	16	137086	243273	258051	143153	360197	304460	99890.8	133557	271674	291418	421624	338927	241037	259515	0.106565	0.770499
Q8BMI0	Fbxo38	1	16.0502	16	182878	80723.6	43309.5	212652	675673	231692	754275	833214	772204	617452	195870	120810	237821	548971	1.20685	0.0763008
Q99P30	Nudt7	1	15.9941	16	332377	327517	19993.8	305405	110734	40940	74155.9	210724	110477	108459	77611.6	86044	189495	111245	-0.768413	0.249622
P27870	Vav1	1	15.4534	16	72233.4	74951.2	60803.7	77699.3	166007	33946.1	52141.5	262476	248765	120733	11925.4	57935.6	80940.2	125663	0.634629	0.365582
P09581	Csf1r	1	15.3584	16	902753	75267.6	181225	251296	259003	114559	184149	181644	24378.3	592962	138515	249836	297351	228581	-0.379462	0.651245
Q9CWK8	Snx2	1	15.2752	16	335874	54279.4	310811	834613	114084	385378	433203	11350.9	292283	86464.8	535611	66479.6	339173	237565	-0.513696	0.493655
P55012	Slc12a2	1	15.1681	16	1.35583e+06	548637	608243	854256	940393	458950	550437	349521	972275	940144	424654	693576	794385	655101	-0.278121	0.437138
Q61831	Mapk10	1	12.0756	16	295953	376934	412223	526822	296048	369574	449725	273854	375128	416525	349332	405533	379592	378349	-0.00473207	0.977591
O89001	Cpd	1	11.4206	16	290135	632284	346138	432094	259740	241930	334682	96935.3	214028	535736	404185	241441	367053	304501	-0.269543	0.489162
P32921	Wars1	1	10.2722	16	766057	692128	1.03422e+06	841697	425269	658990	339843	782170	467931	718638	1.05532e+06	604331	736394	661372	-0.155015	0.582274
Q91Z83	Myh7	1	7.68952	16	83497.8	110635	69788.1	71483.5	119766	70557.7	92792.2	41687.3	247892	74215.3	309252	73076.9	87621.4	139819	0.674209	0.282797
P50136	Bckdha	1	7.64389	16	175068	215238	70649.9	218300	85047.3	28552	24714.5	45746.8	210140	374371	142211	170311	132142	161249	0.287196	0.645705
Q9QUM9	Psma6	1	6.29673	16	388277	651697	686899	1.70565e+06	479458	521389	243976	228896	354905	266471	283529	267447	738895	274204	-1.43012	0.0419714
Q9CZ44	Nsfl1c	1	5.8006	16	75808	2.77791e+06	234234	507889	3.35392e+06	3.81119e+06	2.35753e+06	201474	2.8387e+06	318071	3.71837e+06	3.90923e+06	1.79349e+06	2.2239e+06	0.310319	0.663769
Q8BYA0	Tbcd	1	3.88544	16	38802.6	112029	48677.6	66230.1	123256	280059	201214	60822.4	102569	83270.2	104786	157264	111509	118321	0.0855433	0.874701
Q9D8U8	Snx5	1	3.86097	16	189514	21003.8	166799	208011	440301	260039	460996	363660	369952	196911	126822	199586	214278	286321	0.418149	0.371532
P37804	Tagln	2	3.83861	16	379165	310188	452407	3.39161e+06	320681	255417	197135	188074	105104	396806	107205	291287	851579	214268	-1.99072	0.240599
P97496	Smarcc1	1	3.80596	16	569389	978373	137590	195460	206899	137545	97116	73620	93474	206824	400443	1.97636e+06	370876	474640	0.355898	0.762748
Q922B2	Dars1	1	3.80447	16	1.15411e+06	457886	832604	758528	507296	555397	279815	136610	491524	517361	399633	181678	710970	334437	-1.08806	0.0132293
Q61282	Acan	1	3.80223	16	702646	941334	654331	832001	701167	406733	437084	305065	474754	360771	719957	681281	706369	496485	-0.50867	0.0646438
Q8BMD8	Slc25a24	1	3.80223	16	599563	381101	268487	123741	214140	337698	140346	231098	250487	223394	15326.7	88547.3	320788	158200	-1.01987	0.0611097
P56960	Exosc10	1	3.78122	16	305377	277211	876209	657118	855562	1.0386e+06	629246	892640	863987	322868	1.41668e+06	855317	668346	830123	0.31273	0.427452
Q8R1F1	Niban2	1	3.7791	16	596868	383802	1.23253e+06	360007	600642	288593	837619	1.61483e+06	1.31894e+06	234866	474788	271348	577074	792065	0.456863	0.449372
P51150	Rab7a	1	3.76662	16	140888	249325	202285	280232	106550	112977	215807	106663	51813.5	67106.1	132099	75297.8	182043	108131	-0.751495	0.0849665
Q99KQ4	Nampt	1	3.76118	16	170989	202051	184878	86207.2	57896.4	100031	106312	85019.5	83965.5	246408	342916	176402	133675	173504	0.376235	0.435771
Q9JMA1	Usp14	1	152.358	15	9.36348e+06	8.39551e+06	5.85813e+06	1.00186e+07	4.70976e+06	1.1724e+07	1.26806e+07	1.5071e+07	1.50834e+07	1.30424e+07	1.40267e+07	1.36865e+07	8.34492e+06	1.39318e+07	0.739407	0.000665274
Q99P72	Rtn4	1	87.9906	15	4.80387e+06	4.24071e+06	5.60821e+06	5.28393e+06	5.57905e+06	5.81995e+06	3.58055e+06	3.71866e+06	4.49245e+06	4.88857e+06	4.43061e+06	4.48618e+06	5.22262e+06	4.26617e+06	-0.291833	0.0134594
Q61285	Abcd2	1	85.0055	15	1.19204e+07	1.38867e+07	1.42507e+07	1.55838e+07	1.37488e+07	1.34944e+07	1.10719e+07	1.15837e+07	9.96648e+06	2.00704e+07	1.03547e+07	1.38485e+07	1.38141e+07	1.2816e+07	-0.108203	0.553331
Q9D826	Pipox	1	84.0274	15	2.39195e+07	2.31118e+07	2.6569e+07	3.06286e+07	3.23302e+07	2.85255e+07	2.29909e+07	2.28547e+07	2.28593e+07	3.51596e+07	3.26155e+07	3.29657e+07	2.75141e+07	2.82409e+07	0.0376153	0.803205
P60879	Snap25	1	77.6292	15	3.6643e+06	2.9567e+06	4.28438e+06	3.59338e+06	3.78795e+06	3.48701e+06	3.12137e+06	3.15861e+06	3.21329e+06	3.71601e+06	3.37232e+06	3.73887e+06	3.62895e+06	3.38675e+06	-0.0996532	0.274153
P59242	Cgn	1	73.1739	15	1.09196e+07	7.18683e+06	7.02973e+06	1.19785e+07	9.07802e+06	9.65389e+06	8.33611e+06	1.23389e+07	1.2639e+07	2.88414e+07	9.88574e+06	1.03543e+07	9.30777e+06	1.37326e+07	0.561095	0.19626
Q9Z2U1	Psma5	1	69.543	15	3621246	3.32938e+06	2.91271e+06	3.53728e+06	3.23143e+06	3.78056e+06	2.8003e+06	3.00267e+06	3.94084e+06	2.82978e+06	3.81858e+06	4.14016e+06	3.4021e+06	3.42206e+06	0.00843653	0.944439
P00342	Ldhc	1	67.1226	15	1.04045e+06	994291	1.50122e+06	1.60029e+06	1.56942e+06	1.52409e+06	1.0484e+06	1.3545e+06	1.20978e+06	1.18287e+06	1.12722e+06	819082	1.37163e+06	1.12364e+06	-0.287707	0.0959248
Q62000	Ogn	1	65.9303	15	907886	575020	596493	777817	1.03948e+06	831165	905584	804307	987271	1.76766e+06	1.4118e+06	1.71569e+06	787976	1.26539e+06	0.683352	0.0292233
Q91YW3	Dnajc3	1	63.6327	15	769281	600018	652617	3.57296e+06	682249	813574	860499	800259	846295	477205	4.75195e+06	549850	1.18178e+06	1.38101e+06	0.224758	0.815109
P97500	Myt1l	1	62.4163	15	8.4749e+06	8.98441e+06	8.13083e+06	8.41398e+06	8.66597e+06	7.16711e+06	6.14211e+06	6.91062e+06	6.10587e+06	8.51023e+06	8.40782e+06	6.88103e+06	8.3062e+06	7.15961e+06	-0.214307	0.0462345
O55125	Nipsnap1	1	60.9996	15	70895	75023.8	7616.73	28905.8	1.11551e+07	8796.6	9595.64	11695.4	22389.3	10264	59190.3	30539.9	1.89106e+06	23945.8	-6.30328	0.337364
Q8BKG3	Ptk7	1	60.7791	15	8.26574e+06	8.23968e+06	1.01441e+07	1.02687e+07	9.91366e+06	6.64175e+06	6.24967e+06	4.38991e+06	4.48081e+06	6.43282e+06	7.1078e+06	7.13955e+06	8.91226e+06	5.96676e+06	-0.578844	0.00350377
Q9WVB3	Tle6	1	58.0661	15	206691	104834	260535	135640	187740	117507	101088	32373.6	133068	234705	72657.4	109659	168825	113925	-0.567439	0.170815
O55022	Pgrmc1	1	57.2744	15	2.37795e+06	2.80208e+06	3.47665e+06	3.71672e+06	3.85132e+06	3.47035e+06	3.38769e+06	2.74483e+06	3.70083e+06	2694078	3.62188e+06	1.82091e+06	3.28251e+06	2.99504e+06	-0.132226	0.460641
Q9DC61	Pmpca	1	55.9023	15	972729	843821	830536	860580	1.01713e+06	940976	649297	968539	826238	690873	1.02775e+06	916432	910962	846522	-0.105844	0.376844
Q9WUA2	Farsb	1	55.6012	15	2.41136e+06	1.95978e+06	2.10401e+06	1.49212e+06	1.61387e+06	1.67378e+06	1.53413e+06	1.35985e+06	1.61547e+06	2.9421e+06	1.30736e+06	1.67284e+06	1.87582e+06	1.73863e+06	-0.109574	0.64094
Q9JJ28	Flii	1	54.4233	15	1.6029e+06	2.95862e+06	1.89124e+06	2.85872e+06	2.30202e+06	2.20824e+06	2.52572e+06	1.82088e+06	1.90899e+06	1.77713e+06	1.64845e+06	1.60159e+06	2.30362e+06	1.88046e+06	-0.29282	0.129706
O35855	Bcat2	1	52.7757	15	5.63929e+06	7.38906e+06	4.2818e+06	8.00429e+06	7.08905e+06	5.77969e+06	1.05408e+07	9.21843e+06	7.7792e+06	1.27689e+07	7.41243e+06	1.16083e+07	6.36386e+06	9.88802e+06	0.635778	0.00673957
O08795	Prkcsh	1	52.4765	15	2.12953e+06	2.07491e+06	2.34832e+06	3.82386e+06	4.18232e+06	2.47247e+06	2.86542e+06	3.723e+06	4.90588e+06	2.14385e+06	1.65712e+06	1.38226e+06	2.83857e+06	2.77959e+06	-0.0302913	0.931093
Q8C2E7	Washc5	1	51.0179	15	6.31132e+06	6.93686e+06	6.40037e+06	7450725	7.17393e+06	8.00212e+06	5.35409e+06	6.42596e+06	4328564	8.31273e+06	6.39288e+06	5.4761e+06	7.04589e+06	6.04839e+06	-0.22023	0.133904
P26262	Klkb1	1	46.5102	15	767520	977333	1.06897e+06	694630	964806	723280	819985	1.25433e+06	750835	673228	189708	560290	866090	708063	-0.290638	0.334067
E9PYK3	Parp4	1	46.0987	15	2.75558e+06	3.09309e+06	3.96584e+06	5.52663e+06	4.90013e+06	3.82116e+06	2.89339e+06	5.84797e+06	3.50316e+06	3.59712e+06	4.98935e+06	4.02591e+06	4.0104e+06	4.14282e+06	0.0468647	0.834596
P68254	Ywhaq	1	46.0344	15	1.57667e+07	2.11449e+07	1.56903e+07	1.12337e+07	1.34247e+07	1.25651e+07	9.42262e+06	1.20834e+07	1.0088e+07	1.13594e+07	9.28903e+06	9.2849e+06	1.49709e+07	1.02546e+07	-0.545895	0.0108823
Q9WUM4	Coro1c	1	45.4521	15	767314	993615	1.03357e+06	1.10375e+06	938758	932099	1.8152e+06	1.60517e+06	2.07576e+06	1.02198e+06	1.17164e+06	825379	961518	1.41919e+06	0.561681	0.0495508
P11714	Cyp2d9	1	45.2467	15	1.0199e+07	8.50489e+06	7.18401e+06	6.9257e+06	7.48823e+06	7.55898e+06	8.08957e+06	8982298	9.14063e+06	1.21707e+07	1.71623e+07	8.96078e+06	7.97679e+06	1.0751e+07	0.430596	0.0919925
Q8CCJ3	Ufl1	1	45.0332	15	75974.2	223745	112680	138599	213712	163611	45006.2	88784.2	45418	185592	175989	201985	154720	123796	-0.321699	0.431941
Q61247	Serpinf2	1	44.8084	15	271530	263576	75874.9	347763	284734	688780	410688	76855.3	385573	258770	151703	187061	322043	245108	-0.393834	0.452699
Q5SYD0	Myo1d	1	43.4548	15	1.49571e+06	618368	1.35163e+06	1.47189e+06	1.06794e+06	625478	452739	479496	252771	1.92019e+06	216644	309835	1.10517e+06	605280	-0.868594	0.141802
P49429	Hpd	1	42.571	15	3.50103e+06	3.0873e+06	2.4035e+06	1.74533e+06	2.41978e+06	2.61867e+06	1.66114e+06	2.07396e+06	1.45217e+06	2.01132e+06	2.12865e+06	3.04235e+06	2.62927e+06	2.0616e+06	-0.350898	0.120054
Q61191	Hcfc1	1	41.9172	15	188568	158596	173830	34266.1	225701	129213	107817	64270	137420	112146	72335.9	170254	151696	110707	-0.454432	0.220921
F8VQB6	Myo10	1	41.1923	15	3.91313e+06	2.39769e+06	1.61448e+06	1.34462e+06	3.098e+06	627713	2.24228e+06	1.43779e+06	1.64147e+06	1.55091e+06	1.55232e+06	1.38235e+06	2.16594e+06	1.63452e+06	-0.406126	0.322019
P13595	Ncam1	1	38.0587	15	89933.3	684039	305392	250795	339805	649811	149711	553217	171994	118088	216988	128183	386629	223030	-0.793711	0.191952
P14602	Hspb1	1	37.7739	15	86613.8	38939.5	172655	52008.6	32104.9	29102.4	149039	6781.7	54402.8	132903	221822	175307	68570.7	123376	0.847399	0.194914
Q52KR3	Prune2	1	37.6947	15	5.8516e+06	4.55884e+06	4.25657e+06	4.05206e+06	5.02706e+06	5.58743e+06	4.39572e+06	6.14963e+06	3.50232e+06	5.47253e+06	4.91491e+06	5.03331e+06	4.88893e+06	4.9114e+06	0.00661689	0.963163
P70296	Pebp1	1	37.6736	15	791526	1.29561e+06	1.79481e+06	3.6906e+06	2.42539e+06	2.51011e+06	1.71251e+06	2.21156e+06	2.09423e+06	2.15697e+06	2.53639e+06	2.49643e+06	2.08467e+06	2.20135e+06	0.078566	0.794512
P57759	Erp29	1	37.4039	15	684637	539344	618092	901025	850530	775875	433663	570169	542046	644862	529942	252640	728250	495554	-0.555393	0.0153644
Q9CY58	Serbp1	1	36.6333	15	330214	76983.3	61895.4	6210.44	58148.5	664324	19689.7	66818.2	199715	39803.1	43741.1	69258.7	199629	73171	-1.44798	0.265824
P98078	Dab2	1	35.9217	15	1.63044e+06	989691	717808	1.61458e+06	474783	837731	820575	957007	805371	3.83747e+06	4.01311e+06	4.09483e+06	1.04417e+06	2.42139e+06	1.21348	0.0869735
Q5U458	Dnajc11	1	35.8156	15	1.14033e+06	1.47827e+06	926995	1.31071e+06	1.27787e+06	1.47388e+06	699977	784817	1.49935e+06	915351	577988	1.04459e+06	1.26801e+06	920346	-0.462322	0.0533216
Q3TCN2	Plbd2	1	34.4769	15	344814	103812	360805	246534	177876	114173	577345	75898.7	604239	19935.7	423994	344637	224669	341008	0.602006	0.318164
P19783	Cox4i1	1	34.2285	15	428782	5.27576e+06	177437	199896	351446	302618	490902	339752	476774	259534	1.0794e+06	184399	1.12266e+06	471793	-1.25069	0.457279
O08532	Cacna2d1	1	33.9827	15	785912	852685	1.03043e+06	422576	480953	361540	270422	296908	657919	368424	531293	1.03055e+07	655683	2.07174e+06	1.65977	0.411299
Q9CQI6	Cotl1	1	32.9086	15	1.16917e+06	1.22649e+06	1.28948e+06	905779	489597	389931	230570	161928	323048	429996	261542	675098	911741	347030	-1.39356	0.00934051
P06800	Ptprc	1	32.535	15	3.69995e+06	3.87335e+06	4.25121e+06	3.17575e+06	3.54494e+06	3.26068e+06	2.6291e+06	2.49362e+06	2.7762e+06	3.30734e+06	3.30716e+06	3.37905e+06	3.63431e+06	2.98208e+06	-0.285363	0.0173382
Q3URK3	Tet1	1	32.1716	15	2.44887e+06	383963	1.97557e+06	1.99002e+06	5.3173e+06	2.85849e+06	2.63004e+06	2.87557e+06	1.16638e+06	3.49042e+06	1.72528e+06	2.33276e+06	2.4957e+06	2.37008e+06	-0.0745122	0.868964
Q70IV5	Synm	1	31.5034	15	110055	196672	226146	341072	316035	594403	26282.5	557749	221558	1.12178e+06	1.03854e+06	1.13333e+06	297397	683206	1.19993	0.0959759
Q91YR7	Prpf6	1	30.7181	15	604559	754248	368216	99204.6	256641	73630.4	579633	74137.6	243184	101347	53261.2	163419	359417	202497	-0.827756	0.281646
Q6A026	Pds5a	1	30.4918	15	149750	150852	482625	590001	397254	1.37487e+06	133595	107461	17214.4	135014	366918	251314	524225	168586	-1.6367	0.0930075
Q60759	Gcdh	1	30.4832	15	3.19709e+06	2.43665e+06	1.28854e+06	2.68658e+06	2.10169e+06	3.28937e+06	1.71905e+06	2.03041e+06	1.45414e+06	3.27572e+06	1.94159e+06	3.05609e+06	2.49999e+06	2.24617e+06	-0.154455	0.567675
Q8VC30	Tkfc	1	30.2269	15	275035	264036	208466	209753	179456	200021	253750	130712	247250	416808	109129	25672.4	222795	197220	-0.175906	0.671374
Q8VHY0	Cspg4	1	28.1875	15	1.37233e+06	1.15711e+06	1.31225e+06	1.09348e+06	1.30053e+06	959855	1.01753e+06	1.10214e+06	1.00018e+06	1.07772e+06	1.40227e+06	864246	1.19926e+06	1.07735e+06	-0.154659	0.23902
Q9EPL9	Acox3	1	26.9901	15	616613	607614	61731.1	1.02524e+06	999271	46357.3	1.17664e+06	80552.6	99889.2	221903	28397.6	154051	559472	293572	-0.930352	0.313691
P09528	Fth1	1	26.9029	15	359922	199497	75126.7	63951.6	97452.9	145056	154018	175690	358673	97746.3	46549.9	6187.46	156834	139811	-0.165765	0.80808
Q8BHG1	Nrdc	1	26.5036	15	1.35312e+06	927532	534083	681998	656729	365370	835168	1.80653e+06	725680	741010	926177	897077	753139	988607	0.392481	0.307467
P63158	Hmgb1	1	26.4867	15	95579.2	93544.8	146458	187088	13421.1	148058	44031.5	73442.5	72645.7	67542.2	223718	141896	114025	103879	-0.134438	0.789437
Q923D2	Blvrb	1	25.2118	15	630867	430847	702129	734983	808314	657524	645497	686435	612738	392565	319435	325157	660777	496971	-0.411002	0.0884902
Q61941	Nnt	1	24.8043	15	1.32453e+06	712916	922600	831815	1.44862e+06	1.76627e+06	651345	881925	779679	426117	542330	5.95816e+06	1.16779e+06	1.53993e+06	0.399077	0.688574
Q61753	Phgdh	1	24.6231	15	892321	1.0032e+06	1.05711e+06	1.34954e+06	951382	1.3464e+06	631849	1.24188e+06	1.04171e+06	1.89823e+06	975895	910643	1.09999e+06	1.1167e+06	0.0217498	0.933058
P50285	Fmo1	1	23.8831	15	835359	137926	119578	209688	246159	427270	301806	299618	255915	1.46908e+06	136277	160761	329330	437243	0.408901	0.657117
A3KGV1	Odf2	1	23.8509	15	1.70303e+06	1.75373e+06	1.65817e+06	1.54686e+06	2.26146e+06	2.34858e+06	1.09401e+06	1.66632e+06	1.85846e+06	2.39996e+06	1.67043e+06	1.59583e+06	1.87864e+06	1.71417e+06	-0.132182	0.474045
Q925I1	Atad3	1	23.0846	15	93480	246595	211114	338218	288030	212654	178922	129758	165523	371305	188567	111464	231682	190923	-0.279154	0.442717
Q8R420	Abca3	1	22.9392	15	132278	342609	33689.4	202583	389795	482682	245392	452743	419070	213397	271923	880999	263939	413921	0.649147	0.250001
Q5RKZ7	Mocs1	1	22.9139	15	268760	184975	224091	566434	200766	285587	318750	421782	284671	169890	275993	418773	288435	314976	0.126996	0.711464
Q3TW96	Uap1l1	1	22.7099	15	262357	435635	293974	179663	298155	206278	167212	320986	273997	180277	143860	442366	279344	254783	-0.132772	0.688218
Q8K0D2	Habp2	1	22.1922	15	1.31254e+06	7.05551e+06	1.84591e+06	8.14943e+06	7.46826e+06	1.64797e+06	7.47061e+06	7.42184e+06	860638	8.80427e+06	8.10787e+06	8.17942e+06	4.57994e+06	6.80744e+06	0.571785	0.245303
Q9Z1B3	Plcb1	1	21.8719	15	434607	255451	213461	268152	270242	167925	337167	274239	436823	155426	247520	371754	268306	303822	0.179344	0.532193
Q501J6	Ddx17	1	21.3097	15	2.19404e+06	1.38946e+06	441088	699093	486235	635219	386245	416239	491707	356465	392892	351099	974188	399108	-1.28742	0.0687693
P28481	Col2a1	1	21.1499	15	185321	105163	343103	292999	119970	134514	76552.2	129633	136688	129529	120798	190349	196845	130591	-0.592	0.154818
P80316	Cct5	1	19.6914	15	938757	596414	588666	599936	515832	1.01132e+06	482527	735581	853886	599760	567690	352352	708486	598633	-0.243069	0.351774
Q99LX0	Park7	1	19.6648	15	110725	226984	671839	382030	325261	505342	338169	335671	365112	283679	538346	485756	370364	391122	0.0786765	0.823996
O35643	Ap1b1	1	19.3507	15	883268	742579	334803	1.18586e+06	641066	1.14507e+06	133626	265688	296368	1.09308e+06	418128	876278	822107	513861	-0.677946	0.161407
Q9CQE8	RTRAF	1	19.2142	15	611654	250561	272629	119155	191590	211025	213998	92652.8	165931	307383	274074	59638.2	276102	185613	-0.572908	0.290969
Q9QZA0	Ca5b	1	19.1713	15	472295	152757	384897	141801	409913	847886	801170	148213	1.73411e+06	175377	422211	112599	401592	565613	0.494086	0.567339
Q922Q1	Mtarc2	1	19.1605	15	1.30039e+06	308264	171802	213378	1.3834e+06	235020	254342	162975	413418	540813	1.55304e+06	4.3067e+06	602043	1.20521e+06	1.00135	0.40524
O08756	Hsd17b10	1	19.1548	15	27523.7	163520	61479.9	26835.6	27823.1	76817.4	38533.4	193611	13279.3	177231	156552	203082	63999.9	130381	1.0266	0.129431
Q8VD65	Pik3r4	1	19.1293	15	347424	7207.43	17466.9	376761	59195	471688	41827	22591.8	82778.5	50538.8	111016	98997.8	213290	67958.2	-1.6501	0.122112
P08074	Cbr2	1	19.0732	15	158366	105334	205778	215391	98345.2	178557	200771	145317	130151	302184	217621	174853	160295	195149	0.283848	0.306727
Q91YH5	Atl3	1	19.049	15	578420	204889	17059.2	2.46568e+06	5635.1		18457.5	372292	76095.3	66458.3	197258	146682	654336	146207	-2.16202	0.260568
O35516	Notch2	1	19.0226	15	329843	125644	206698	253197	306638	154905	195151	324516	211138	141905	80070.7	216418	229487	194866	-0.23593	0.480536
Q5DU25	Iqsec2	1	18.1658	15	260843	187021	205449	98256.9	145793	16468.3	177337	41018.9	262000	161002	229783	129042	152305	166697	0.130264	0.768039
Q9JLV1	Bag3	1	16.5365	15	465036	275664	341819	467344	629520	585107	384888	392073	279061	463568	871179	806214	460748	532831	0.209698	0.542717
P20108	Prdx3	1	16.0873	15	695701	699213	861996	575326	510537	557050	472168	404902	340183	480489	410637	412839	649970	420203	-0.629287	0.00229847
Q91WJ8	Fubp1	1	16.0837	15	263225	241498	385528	349399	190569	196375	311553	171572	223361	211831	402865	541182	271099	310394	0.195281	0.564715
P61982	Ywhag	1	15.5416	15	374983	92253.9	63593	4304.15	53228.4	17357	90467.7	31058.9	15437.2	44797.2	105906	97538.7	100953	64201	-0.653021	0.543726
Q9QZD9	Eif3i	1	15.3165	15	762611	1.0707e+07	1.01659e+06	1.23145e+06	276234	604908	606320	588511	936153	644818	641376	760503	2.43312e+06	696280	-1.80507	0.320366
Q99MV5	Mov10l1	1	15.2711	15	17313.5	24048.1	15685.2	26249.3	75966.7	995.472	112937	20254.4	25002	60484.7	120537	7374.35	26709.7	57764.9	1.11283	0.199324
Q9D6Y9	Gbe1	1	15.2408	15	1.48763e+06	744088	1.23116e+06	709152	318904	98660.7	122576	213682	628603	218412	213535	228619	764932	270904	-1.49755	0.0546639
Q8K4L0	Ddx54	1	15.2151	15	275914	277188	322475	173573	417338	96875.7	54902	273641	140669	89989.2	180650	203808	260560	157277	-0.728314	0.0960473
Q9WUB3	Pygm	1	15.1647	15	119257	133968	212455	114682	2.62771e+06	56222	86188.9	260399	96151.1	217514	284644	216148	544049	193507	-1.49135	0.421949
Q9D2V7	Coro7	1	15.0918	15	946171	582822	633956	770816	1.33903e+06	1.3145e+06	431804	122289	196252	1.28787e+06	520658	1.3852e+06	931217	657346	-0.502465	0.318851
P17439	Gba1	1	14.3487	15	184528	388334	959143	84554.6	369973	40440.1	192778	154977	566944	9788.39	282768	210448	337829	236284	-0.515772	0.531846
Q3TTY0	Plb1	1	13.7249	15	1.00024e+06	1.57934e+06	1.86659e+06	2.24057e+06	1.4546e+06	2.45302e+06	1.92315e+06	2.7505e+06	1.27551e+06	2.46079e+06	1.30171e+06	3.82013e+06	1.76573e+06	2.2553e+06	0.353055	0.304636
P30115	Gsta3	1	13.5864	15	618934	216960	875507	153248	400399	406002	155795	1.21215e+06	167967	546168	118655	261844	445175	410430	-0.117236	0.868145
Q99K51	Pls3	1	13.4173	15	3.13752e+06	1.03385e+06	1.58596e+06	3.30561e+06	3.18427e+06	3.10187e+06	1049888	1.44389e+06	3.08742e+06	5.26209e+06	2.36926e+06	980229	2.55818e+06	2.36546e+06	-0.112996	0.809896
Q3TEA8	Hp1bp3	1	12.8982	15	119412	856503	8.72748e+06	1.04489e+07	9.49759e+06	8.76524e+06	4.6538e+06	4.88391e+06	5.02931e+06	4.83873e+06	6.03136e+06	8.00691e+06	6.40252e+06	5.574e+06	-0.199926	0.68173
P28474	Adh5	1	12.8148	15	143838	127567	157204	212483	163833	176464	250840	268912	46464	444302	59453.6	462999	163565	255495	0.643433	0.243854
Q6DFV5	Helz	1	11.5876	15	982491	148920	223249	492131	601335	43819.4	233259	406991	299106	151373	505061	378924	415324	329119	-0.335628	0.582084
P10649	Gstm1	1	11.564	15	445939	691516	352429	478596	269913	508163	139552	101370	176942	166648	109210	159496	457759	142203	-1.68664	0.00038153
P24549	Aldh1a1	1	11.4458	15	175752	197303	228808	166467	231060	192696	336543	283241	328868	185817	225021	274655	198681	272358	0.455048	0.0186921
Q9CZD3	Gars1	1	11.292	15	126559	352359	396542	235445	660460	254267	325314	295335	392870	271193	279895	80076.9	337605	274114	-0.300561	0.48004
Q924X2	Cpt1b	1	10.8283	15	328259	328099	270064	422476	540084	573743	489730	267705	406280	362134	236448	453828	410454	369354	-0.152216	0.543159
Q8BZ05	Arap2	1	10.0763	15	231284	990349	1.14237e+06	1.12177e+06	240144	138320	296454	277033	1.05673e+06	1.17847e+06	360202	1.20079e+06	644039	728280	0.177344	0.764449
P32067	Ssb	1	9.80809	15	353345	222513	202289	570274	267923	398656	106648	435173	205549	272239	289134	258704	335833	261241	-0.362363	0.320336
Q7TSV4	Pgm2	1	7.84248	15	460604	118497	197293	31874.5	106851	92554.4	22525	239205	115659	402101	597173	53583	167946	238374	0.505235	0.539247
P58710	Gulo	1	7.7619	15	64112.2	79918.1	107241	104609	174037	148532	119059	94483.3	202825	326663	177222	114115	113075	172395	0.608437	0.159247
Q9EP53	Tsc1	1	7.72528	15	152576	245273	20122.6	88309.7	182839	43379.2	69388.6	68818	304280	118813	109636	104684	122083	129270	0.0825195	0.889655
Q9CVB6	Arpc2	1	7.72167	15	522608	126885	273090	101095	31484.8	516125	326164	159762	470978	703881	567323	572116	261882	466704	0.833593	0.11464
Q8BH24	Tm9sf4	1	7.68861	15	88231.4	118062	102758	105413	207023	123142	130562	83086	106813	154650	73673.2	108631	124105	109569	-0.179717	0.508413
Q80X82	Sympk	1	7.64685	15	722033	598231	581159	733885	885616	559211	305644	380396	352917	463232	941116	303856	680023	457860	-0.570676	0.0751361
Q99JF8	Psip1	1	7.64552	15	241273	69315.5	853158	567585	550942	491910	45283.6	605236	601824	1.04198e+06	866773	847624	462364	668120	0.531079	0.282319
Q9Z1Q5	Clic1	1	7.64096	15	1.1935e+06	261841	1.88191e+06	39961.8	1.12581e+06	993797	830218	151279	936710	191040	152035	134468	916138	399292	-1.19812	0.131261
Q9DBG6	Rpn2	1	7.637	15	295176	340193	130890	109016	589570	29879.1	27274.3	71171.9	129055	200739	30128	66861.2	249120	87538.1	-1.50886	0.0948544
Q8K370	Acad10	1	7.63082	15	94171.3	111875	63568.5	103440	105979	122439	83976	84141.9	77247	127672	200066	404943	100246	163008	0.701401	0.260402
Q9CSN1	Snw1	1	7.57242	15	921086	112258	306604	944466	784401	115854	471733	875323	734313	930244	1.05693e+06	460396	530778	754823	0.50803	0.266897
Q921F2	Tardbp	1	7.39959	15	266582	158804	239259	130011	207896	143869	285029	351980	268247	330228	261555	119671	191070	269452	0.495924	0.0799594
Q9WV92	Epb41l3	1	6.5326	15	546047	111683	112696	467317	60396.7	48427.3	246997	70247.6	151454	695651	651011	88789.8	224428	317358	0.499861	0.540672
Q9DBS1	Tmem43	1	3.93998	15	127256	130517	66533.7	164794	140758	82288.9	56589.4	63332.4	27042.3	53419.3	55249	149571	118691	67533.8	-0.813531	0.049486
P10852	Slc3a2	1	3.91521	15	277006	271808	484495	621966	238013	127293	381342	181982	604355	1.66145e+06	442641	974062	336763	707639	1.07128	0.140362
Q32M21	Gsdma2	1	3.91138	15	149349	235449	118339	368358	259554	217045	143440	178702	58171.7	327294	379950	258996	224682	224426	-0.00164885	0.996721
O70293	Grk6	2	3.90758	15	369954	338532	1.02746e+06	2.53971e+06	3.38024e+06	347225	173162	386675	137243	138061	167685	216411	1.33385e+06	203206	-2.71458	0.0617892
Q921M4	Golga2	2	3.88275	15	220700	622085	540404	112718	431444	679628	257360	434729	149235	524792	569514	1.32725e+06	434496	543813	0.323768	0.584055
Q60714	Slc27a1	1	3.87742	15	238823	148618	416980	207601	356997	363333	319192	694488	292938	282138	308051	314350	288725	368526	0.35207	0.332027
Q9QYB5	Add3	1	3.85843	15	236411	45625.8	192206	135611	221266	56604.3	88629.7	22665.5	58618.1	68068.8	129423	87288.4	147954	75782.2	-0.965217	0.0778071
Q9CQ62	Decr1	1	3.84266	15	169035	174832	155919	97431.4	80311.6	305848	122832	256572	58535.8	389149	279898	290723	163896	232952	0.507248	0.269776
Q9CYH2	Prxl2a	1	3.83861	15	65134.7	156140	312144	15133.1	73568	13464.3	139506	19201.5	76020.9	47949.7	286631	28384.6	105931	99615.6	-0.0886766	0.921076
O09164	Sod3	1	3.8378	15	163937	139700	133134	110032	349684	175688	362020	257230	353072	312385	336724	465091	178696	347753	0.960558	0.00385503
Q61739	Itga6	1	3.83299	15	745238	505065	156791	322659	602507	683424	855905	719326	890925	456547	282698	129490	502614	555815	0.145154	0.743272
Q7TN29	Smap2	3	3.8251	15	4.39977e+06	1.07273e+06	981052	3.5027e+07	970884	191121	1.12492e+06	797280	925753	192849	802148	10165.8	7.1071e+06	642186	-3.4682	0.2767
P17426	Ap2a1	1	3.81048	15	15633.9	152855	20657.8	8872.54	41426.7	24466.1	47231.3	107168	61460	54572.1	123683	70158	43985.3	77378.7	0.814916	0.220505
P12970	Rpl7a	1	3.79707	15	431488	176970	1.2443e+06	368026	353665	148130	388285	113132	34925.7	508747	184424	112057	453763	223595	-1.02105	0.232325
P08553	Nefm	1	3.7862	15	563177	3.83134e+06	386230	4.61291e+06	391709	5358378	429712	676004	425539	3.02714e+06	420920	421978	2.52396e+06	900216	-1.48735	0.150076
Q3UH68	Limch1	1	3.77281	15	207531	284138	232735	155239	171760	115438	334487	636381	341626	48001.4	221233	868341	194473	408345	1.07021	0.113564
Q8CJF7	Ahctf1	1	3.76525	15	117207	78755.3	174238	197701	101523	151459	79085.4	37828.3	61942.4	163763	83988.7	108452	136814	89176.7	-0.617475	0.0931357
Q9D2G2	Dlst	1	3.74526	15	2.49421e+06	80906.6	49090.1	1.55502e+06	34469.5	38401.8	12738.1		11922.4	1.40355e+06	6.12372e+06	22360	708684	1.51486e+06	1.09597	0.50838
Q9D662	Sec23b	1	3.73243	15	134793	18394.3	118212	40968.1	208448	190094	59955.8	87316.3	38108.2	49245.5	468621	98169	118485	133569	0.172885	0.843744
P22315	Fech	1	2.39906	15	326800	156878	243378	134861	233082	111549	206297	164978	177528	182940	145105	261882	201091	189788	-0.0834578	0.766766
Q148V7	Relch	1	2.02046	15	90245.5	181031	231397	510831	189603	106839	36925	81445.3	65900.6	639569	208910	181785	218324	202422	-0.109105	0.888837
Q6P1B1	Xpnpep1	1	189.145	14	38791.3	82302.9	25567.8	39376.3	20859.7	41417	50340.5	25500.7	21282.3	50937.8	54086.7	130865	41385.8	55502.2	0.423408	0.460693
Q9QUJ7	Acsl4	1	92.4936	14	3.64249e+08	3.95277e+08	3.92372e+08	421952768	4.31069e+08	4.06639e+08	4.21954e+08	4.21544e+08	3.70322e+08	4.22846e+08	4.18186e+08	4.19939e+08	4.01926e+08	4.12465e+08	0.0373398	0.432115
P51863	Atp6v0d1	1	89.6918	14	137427	424221	241550	55446.4	171752	77281.9	96528.5	336334	209988	198212	220812	157126	184613	203167	0.138159	0.777796
Q91ZJ5	Ugp2	1	89.0514	14	1.96748e+06	1.42628e+06	2.01497e+06	1.71302e+06	1.64677e+06	2.21584e+06	1.44834e+06	1.29862e+06	1.58771e+06	1.14309e+06	1.45542e+06	1.08127e+06	1.83073e+06	1.33574e+06	-0.454776	0.00589388
Q99NE5	Rims1	1	80.3999	14	1.07023e+08	1.08636e+08	1.51385e+08	1.72414e+08	1.83458e+08	1.69393e+08	1.2288e+08	1.25829e+08	1.27743e+08	2.11896e+08	1.90735e+08	1.96525e+08	1.48718e+08	1.62601e+08	0.128759	0.535827
A2BH40	Arid1a	1	72.2166	14	1.265e+07	7.19857e+06	6.14235e+06	3.31999e+06	7.65986e+06	3.47926e+06	6.39382e+06	6.80795e+06	4.48194e+06	5.21679e+06	4.27058e+06	8.3e+06	6.74167e+06	5.91185e+06	-0.189496	0.600474
Q99MN9	Pccb	1	68.5792	14	1.5238e+07	2.84014e+06	5.76888e+06	1.48821e+07	2.64069e+06	1.64038e+07	2.4261e+07	3.96474e+06	2.47839e+07	6.00805e+06	2.79856e+07	2.6334e+07	9.62894e+06	1.88896e+07	0.97214	0.104151
Q8BU40	Nlrp4a	1	68.4049	14	1.14844e+07	9.00068e+06	9.86725e+06	1.08696e+07	1.46463e+07	1.00471e+07	1.0485e+07	9.43284e+06	8.52416e+06	9.65476e+06	1.24151e+07	1.00002e+07	1.09859e+07	1.00854e+07	-0.123389	0.376296
Q9JK48	Sh3glb1	1	67.7637	14	5.94407e+06	3.67932e+06	2.8988e+06	1.96149e+06	2.88413e+06	3.02017e+06	4.02847e+06	4.75e+06	4.82819e+06	5.4964e+06	3.74789e+06	3.77788e+06	3.398e+06	4.43814e+06	0.385269	0.127215
P49722	Psma2	1	64.8057	14	3.12543e+07	3.58954e+07	3.25697e+07	3.0081e+07	3.7578e+07	3.51397e+07	3.38547e+07	3.62383e+07	3.1514e+07	4.8723e+07	2.88995e+07	3.34271e+07	3.3753e+07	3.54428e+07	0.0704756	0.594986
P70429	Evl	1	61.1361	14	1.34217e+06	1.73354e+06	1.01042e+06	1.90484e+06	1.98313e+06	1.50155e+06	994506	849040	1.29853e+06	1.51291e+06	1.31934e+06	1.7111e+06	1.57927e+06	1.2809e+06	-0.302099	0.164661
Q8C6J9	Nlrp4b	1	60.8867	14	1.06405e+06	59447.7	1.56117e+06	1.38016e+06	1.74649e+06	277710	1.19189e+06	36083.4	2.00659e+06	73094.6	325780	1.15134e+06	1.01484e+06	797464	-0.347756	0.622551
Q8BKX1	Baiap2	1	60.37	14	2.34638e+06	1.63258e+06	2.06146e+06	1.50661e+06	2.1148e+06	2.19224e+06	2.12157e+06	1.36791e+06	2.68914e+06	2.99201e+06	4.17184e+06	1.73164e+06	1.97568e+06	2.51235e+06	0.346692	0.243925
Q01339	Apoh	1	54.1395	14	779572	1.50918e+06	1.44034e+06	507713	1.32133e+06	1.39485e+06	984493	675509	327478	1.11675e+06	493403	1.06375e+06	1.15883e+06	776896	-0.576877	0.105889
Q60590	Orm1	1	52.6947	14	1.54279e+06	1.77493e+06	1.79943e+06	1.59252e+06	1.74899e+06	1.54652e+06	1.46194e+06	1.82858e+06	1.3641e+06	1.39213e+06	1.4499e+06	1.78615e+06	1.66753e+06	1.54713e+06	-0.108116	0.242626
Q99JI4	Psmd6	1	52.0913	14	2.34201e+06	2.83436e+06	2.71986e+06	2.80408e+06	3.97412e+06	2.66308e+06	2.63424e+06	2.27514e+06	1.62853e+06	2.94473e+06	2.1709e+06	2.8188e+06	2.88958e+06	2.41206e+06	-0.260598	0.14621
Q9R0P3	Esd	1	51.1663	14	157209	282186	265696	591804	494509	411525	483532	583051	529456	927108	3.17044e+06	816771	367155	1.08506e+06	1.56331	0.124496
P08122	Col4a2	1	50.9069	14	2.79551e+06	5.33641e+06	3.54633e+06	3.85354e+06	3.50099e+06	4.02171e+06	3411600	2.88795e+06	2.26205e+06	3.57632e+06	5.59074e+06	4.4322e+06	3.84241e+06	3.69348e+06	-0.0570335	0.806341
O35350	Capn1	1	50.0077	14	2.22679e+06	2.12061e+06	2.27094e+06	1.53177e+06	2.01393e+06	2.14567e+06	1.1122e+06	1.5292e+06	1.63569e+06	1.31183e+06	1.70522e+06	1.51205e+06	2.05162e+06	1.4677e+06	-0.483206	0.00210572
Q3UHQ6	Dop1b	1	48.8798	14	63725.1	157273	194341	164910	190951	321642	256935	104987	190334	277047	302798	207225	182140	223221	0.293423	0.381101
Q8C7X2	Emc1	1	46.5041	14	5.86019e+06	5.35011e+06	4.75489e+06	4.39699e+06	4.11875e+06	4.79548e+06	4.88061e+06	3.88397e+06	3.3534e+06	3.99832e+06	3.87234e+06	3.37059e+06	4.8794e+06	3.89321e+06	-0.325745	0.0169725
P05201	Got1	1	45.6715	14	1.79535e+06	1.57346e+06	1.25318e+06	1.44655e+06	1.68322e+06	1.79635e+06	1.35269e+06	1.17112e+06	1.03786e+06	901540	1.04905e+06	671091	1.59135e+06	1.03056e+06	-0.626828	0.00143287
Q99K30	Eps8l2	1	42.2933	14	916862	979427	1.04463e+06	1.31282e+06	1.57428e+06	1.20267e+06	1.04087e+06	1.25604e+06	1.11418e+06	1.33587e+06	1.05136e+06	1.28693e+06	1.17178e+06	1.18088e+06	0.011154	0.937415
Q6A070	Togaram1	1	42.1871	14	1.18285e+06	2.72272e+06	1.4147e+06	1.47358e+06	1.92316e+06	1.21941e+06	2.03889e+07	1.34484e+06	1.84967e+07	2.88439e+07	1.26182e+06	946853	1.65607e+06	1.18805e+07	2.84276	0.067924
P04919	Slc4a1	1	42.1018	14	421538	212755	1.50535e+06	206306	330919	320341	179932	77696.8	50344.8	760235	41863.8	228244	499535	223053	-1.1632	0.261714
O88587	Comt	1	41.7313	14	540684	240161	247068	172819	205537	285637	112559	150795	85662.5	433808	185273	245107	281984	202201	-0.479828	0.311004
Q9CRB6	Tppp3	1	40.421	14	470432	981685	1.79311e+06	592816	1.42562e+06	666249	490077	636503	550508	304339	244227	388484	988318	435690	-1.18167	0.0320925
Q9Z1Z0	Uso1	1	39.4798	14	2.09721e+06	1.95622e+06	1.97866e+06	2.19325e+06	3270373	2.20061e+06	2.47925e+06	1.85514e+06	1.83313e+06	2.717e+06	2.94387e+06	5.25538e+06	2.28272e+06	2.8473e+06	0.318839	0.331924
Q812A2	Srgap3	1	39.1925	14	4.33179e+06	4.41633e+06	3.98284e+06	4.56225e+06	4.86855e+06	4.91131e+06	3.38075e+06	4.65112e+06	3.83511e+06	7.14937e+06	6.28407e+06	7.1629e+06	4.51218e+06	5.41055e+06	0.261952	0.227514
Q3URD3	Slmap	1	38.8062	14	3.72365e+06	2.80334e+06	2.78445e+06	3.92949e+06	4.17693e+06	3.87649e+06	2.19456e+06	2.9443e+06	1.30636e+06	3.06532e+06	2.54827e+06	3.48141e+06	3.54906e+06	2.59004e+06	-0.454464	0.0369815
Q91V14	Slc12a5	1	38.3216	14	508611	346625	275560	764132	473314	316717	303013	583575	214032	403000	249087	665119	447493	402971	-0.151191	0.681183
P98203	Arvcf	1	38.2725	14	148174	4.2892e+06	63912.2	110108	108573	41249.2	7586.03	164018	125814	169174	22465.8	194035	793536	113849	-2.80118	0.354496
Q8R1Q8	Dync1li1	1	38.1741	14	108854	559395	541948	596776	338928	384989	194262	61675.7	215763	299893	381339	359851	421815	252130	-0.74244	0.0879781
Q8VEM8	Slc25a3	1	37.9888	14	236517	342628	109081	526509	298022	913898	264544	49746.2	123875	326758	268422	202539	404443	205981	-0.973427	0.139347
Q8BH95	Echs1	1	37.2747	14	1.92427e+06	1.12196e+06	1.9625e+06	2.28712e+06	1.512e+06	1.68488e+06	1.49442e+06	1.53122e+06	1.59095e+06	1.45983e+06	1.3685e+06	1.43154e+06	1.74879e+06	1.47941e+06	-0.241336	0.140532
Q05512	Mark2	1	37.1239	14	1.81078e+06	1.45541e+06	2.00631e+06	1.46618e+06	1.84741e+06	1.57903e+06	1.14409e+06	1.60749e+06	1.31599e+06	3.38465e+06	1.16466e+06	1.51046e+06	1.69419e+06	1.68789e+06	-0.00537116	0.98638
Q9Z0P4	Palm	1	34.4352	14	1.99458e+06	696785	934617	1.50103e+06	2.29168e+06	1.92451e+06	1.14592e+06	1.00174e+06	1.03113e+06	1.06583e+06	1.5097e+06	886187	1.5572e+06	1.10675e+06	-0.492625	0.129334
P03995	Gfap	1	32.858	14	504712	1.44058e+06	1.24947e+06	125680	1.108e+06	240926	249245	121052	547927	236901	203396	815222	778229	362291	-1.10305	0.130317
Q01149	Col1a2	1	32.4025	14	74399.8	285899	252627	683804	175933	423260	784529	808673	754345	564542	439581	701365	315987	675506	1.0961	0.00669864
Q8C0S4	Ttc21a	1	32.2908	14	207275	103297	116109	214561	338028	168533	73876.9	168809	188131	132619	246291	185156	191301	165814	-0.206277	0.558343
Q9DBP5	Cmpk1	1	32.1711	14	1.23701e+06	1.36618e+06	983769	1.31876e+06	1.84472e+06	1.35132e+06	593988	822746	736087	1.34019e+06	975012	1.88104e+06	1.35029e+06	1.05818e+06	-0.351694	0.225061
A2ARP1	Ppip5k1	1	31.8168	14	2.82125e+06	1.04082e+06	1.77694e+06	1.36471e+06	1.11389e+06	824968	1.06817e+06	768954	2.27053e+06	1.22073e+06	605638	629268	1.49043e+06	1.09388e+06	-0.446273	0.335922
Q8R016	Blmh	1	31.5167	14	657261	760611	974317	1.11563e+06	1.16601e+06	944356	1.36989e+06	1.06421e+06	1.49582e+06	1.06459e+06	870297	1.11845e+06	936364	1.16388e+06	0.313796	0.0947113
Q99JB2	Stoml2	1	31.0909	14	1.15028e+06	111465	59486.6	324011	446286	63879.3	237435	98978.2	213527	84660.5	84353.2	243812	359234	160461	-1.1627	0.278855
Q19LI2	A1bg	1	30.8066	14	369993	384796	133873	403285	569097	488813	231205	262089	436231	322310	437742	439125	391643	354784	-0.142599	0.617634
P61022	Chp1	1	30.6846	14	378921	579744	309944	496946	220052	245596	144742	1.03511e+06	565589	1.08021e+06	835372	559679	371867	703450	0.91966	0.0584234
Q8CG19	Ltbp1	1	29.9683	14	150006	117168	272299	252814	195816	106564	1.71263e+06	56992.7	107255	602524	196029	232943	182445	484729	1.40972	0.270869
P83741	Wnk1	1	29.1548	14	1.07262e+06	1.75094e+06	2.01498e+06	1.38644e+06	4.24051e+06	2.61689e+06	951969	969636	1.41177e+06	1.60515e+06	2.29249e+06	3648686	2.1804e+06	1.81328e+06	-0.265985	0.570646
P17717	Ugt2b17	1	29.0148	14	821545	672802	677019	406046	155881	35250.5	88406.1	267822	200305	63067.2	563737	140798	461424	220689	-1.06408	0.137742
Q9DBL9	Abhd5	1	28.9948	14	23447.8	241584	147282	110774	71099.4	99287.8	321867	323795	130580	91451.2	94638.6	272841	115579	205862	0.832797	0.131472
Q8VCB3	Gys2	1	27.7226	14	9.98342e+06	9.79623e+06	5.10947e+06	4.98273e+06	642195	577606	774286	525558	964866	7.40254e+06	7.75445e+06	8.8556e+06	5.18194e+06	4.37955e+06	-0.242711	0.740286
Q64726	Azgp1	1	26.7862	14	743805	408468	1.623e+06	258383	326216	430447	327833	625672	374452	351582	233522	303706	631719	369461	-0.773861	0.254021
Q80XI3	Eif4g3	1	26.607	14	361341	267089	430971	606859	349057	663403	419024	220746	310456	577656	632449	293253	446453	408931	-0.126652	0.694815
A2AWA9	Rabgap1	1	25.8863	14	475435	822924	395272	420222	623395	447346	498770	639654	500324	637236	615113	870825	530766	626987	0.24036	0.294438
E9Q1U1	Ccdc171	1	25.8322	14	2.75761e+06	3.88346e+06	2.66753e+06	1.13131e+07	2.83433e+06	2.32324e+06	1.6132e+06	2.72023e+06	1.46366e+06	2.93445e+06	1.93741e+06	1.89245e+06	4.29655e+06	2.09357e+06	-1.03721	0.157174
Q01405	Sec23a	1	25.4705	14	2.91554e+06	3.70083e+06	5.21841e+06	2.86077e+06	2.8661e+06	3.52789e+06	2.78947e+06	2.66628e+06	2.74885e+06	2.73246e+06	3.39602e+06	2.94356e+06	3.51492e+06	2.87944e+06	-0.287705	0.132173
P14152	Mdh1	1	25.2153	14	1.23332e+06	649059	1.19111e+06	942048	655038	660016	830019	564048	825352	1.34944e+06	1.41045e+06	1.44621e+06	888432	1.07092e+06	0.269518	0.360176
A2ATU0	Dhtkd1	1	24.3931	14	120000	95262.5	135749	59234.5	135526	81077.5	79925.1	40806.2	51035.6	109703	169806	81495.9	104475	88795.3	-0.2346	0.508969
P47963	Rpl13	1	23.9071	14	452958	512288	359369	440248	1.00987e+06	734891	642729	460548	265089	651052	686621	889481	584937	599253	0.0348848	0.915953
Q9DBH5	Lman2	1	23.748	14	3.63566e+06	2.69381e+06	2.98019e+06	3.87191e+06	1.59315e+06	1.69015e+06	1.76064e+06	2.29208e+06	2.3932e+06	1.28046e+06	1.9103e+06	1.49776e+06	2.74414e+06	1.85574e+06	-0.564359	0.0649789
Q80UJ7	Rab3gap1	1	22.9691	14	166629	239594	1.28812e+06	149313	198026	195222	331585	418339	139321	138467	475256	86254	372817	264870	-0.493181	0.592869
P11835	Itgb2	1	22.959	14	1.56589e+06	1.82098e+06	1.70819e+06	1.5012e+06	1.46383e+06	1471710	1.16221e+06	1.57479e+06	989889	1.57714e+06	459606	943129	1.58863e+06	1.11779e+06	-0.507132	0.0279301
P26040	Ezr	1	22.912	14	304612	1.77641e+06	108334	237853	238582	395039	35534.1	473758	216564	54797.1	557298	231879	510138	261638	-0.963313	0.380143
Q9D0I9	Rars1	1	22.781	14	296170	94363.6	235905	146799	113373	96070.3	214149	27898.5	98075	159829	103546	208252	163780	135292	-0.275689	0.541806
O08528	Hk2	1	22.1321	14	3.94433e+06	2.64618e+06	2.95384e+06	3.39512e+06	3.73373e+06	3.46065e+06	3.15395e+06	2.64042e+06	2.26919e+06	3.60139e+06	4.96823e+06	4.54281e+06	3.35564e+06	3.52933e+06	0.0728055	0.722624
Q80TV8	Clasp1	1	21.6873	14	2.78249e+06	2.71174e+06	709475	2.52782e+06	1.77251e+06	1.60534e+06	1.20104e+06	259224	1.25787e+06	1670419	1.67691e+06	1.5255e+06	2.01823e+06	1.26516e+06	-0.67377	0.0858505
Q05D44	Eif5b	1	21.5396	14	121551	82960.5	41345	79990.9	52093.4	102444	132881	82939.7	1136.56	35624.7	224645	725089	80064.2	200386	1.32355	0.301314
P42567	Eps15	1	21.2408	14	263313	353847	539408	675651	861494	234649	162878	132031	667223	960304	1.62312e+06	522879	488060	678073	0.474381	0.464255
Q80YC5	F12	1	20.5267	14	439010	377996	525174	522747	603050	648451	517474	602865	663926	834579	781795	777510	519405	696358	0.42297	0.0207596
P37889	Fbln2	1	19.7659	14	371111	443863	494415	715800	798494	854450	644883	863754	668900	419822	429342	609004	613022	605951	-0.0167393	0.948516
P97461	Rps5	1	19.2469	14	262113	409298	202387	423534	381481	519333	242758	947846	546292	769481	775201	689602	366357	661863	0.853281	0.022765
Q8BIZ1	Anks1b	1	19.2395	14	186902	974817	230101	1269680	110933	8501.21	364924	256456	610571	288114	194233	397313	463489	351935	-0.397225	0.626469
P47199	Cryz	1	19.2118	14	90748.6	45042.1	2380.69	196372	297673	172093	106137	91626.5	57147.4	180699	100576	148621	134052	114134	-0.232053	0.686394
P47934	Crat	1	19.1504	14	351046	2.53909e+06	368058	320543	402976	441667	466882	325022	388610	352727	269767	169276	737230	328714	-1.16528	0.286935
Q9Z1F9	Uba2	1	19.1346	14	72786.8	299430	61500.9		82775	77785.7	61928.2	59508.1	103103	103900	78201.4	64258.8	118856	78483.3	-0.598754	0.36047
P16045	Lgals1	1	19.0982	14	4.73531e+06	193000	622161	4.18608e+06	4.26557e+06	386139	2.99674e+06	219493	2.57807e+06	474408	324826	3.44008e+06	2.39804e+06	1.67227e+06	-0.520051	0.518434
Q9WUA3	Pfkp	1	19.0919	14	44515.7	48664.9	74454.4	128756	68434.8	112341	108075	83970.2	112874	334450	378194	199590	79527.8	202859	1.35095	0.0431049
P35922	Fmr1	1	19.0363	14	261746	59130.9	153217	57891.6	30192.9	77394.6	134964	34868.9	228311	178375	59228.4		106596	127149	0.254377	0.695815
Q9D855	Uqcrb	1	19.0332	14		252706	73263.7	150102	133784	318961	263192	70720.3	192013	200064	159286	137008	185763	170381	-0.124705	0.762757
P00920	Ca2	1	18.9084	14	749931	588774	297263	706312	824512	661169	649214	570437	565454	365374	326225	292800	637993	461584	-0.466948	0.100391
P14869	Rplp0	1	18.6274	14	424410	620668	343811	245223	213973	250906	176904	161435	189790	118322	500362	151973	349832	216464	-0.692533	0.14862
P97384	Anxa11	1	18.2226	14	1.34083e+06	1.69009e+06	1.41203e+06	1.27456e+06	209705	1.55606e+06	273682	163705	265406	843963	1.23761e+06	1.32593e+06	1.24721e+06	685051	-0.864423	0.0936815
P47757	Capzb	1	17.3605	14	756440	817835	711270	948188	774200	436157	120044	319796	374904	562625	227728	412593	740682	336282	-1.13918	0.0014831
O35638	Stag2	1	16.547	14	47982.9	59524.2	27647.3	183271	147761	478648	133302	141179	143089	238847	116160	144871	157472	152908	-0.042436	0.950096
Q9EPK7	Xpo7	1	16.5257	14	1.6075e+06	101515	2.0779e+06	469000	429099	1.1958e+06	502210	104458	76027	2.03888e+06	9.98478e+06	330029	980136	2.17273e+06	1.14846	0.478965
Q99KY4	Gak	1	16.0068	14	288046	45955.8	109474	157828	74465	557528	68773.5	175019	118591	213458	343072	204163	205549	187179	-0.135063	0.837692
Q6PIE5	Atp1a2	1	15.4658	14	407195	489376	322370	132406	312408	253102	324433	417593	184591	157694	178453	512448	319476	295869	-0.11075	0.769146
Q6ZQH8	Nup188	1	15.4617	14	42585	265408	66802.7	181981	5983.4	34799.9	122176	16341.4	115550	135183	102078	209972	99593.3	116883	0.23095	0.729531
Q9CW03	Smc3	1	15.4081	14	237094	294210	331759	547249	274355	91244.5	964607	928221	733599	1.03022e+07	1.07055e+07	643924	295985	4.04634e+06	3.77302	0.0964402
Q8R121	Serpina10	1	15.3618	14	134898	74317.8	174958	2.65757e+06	231442	3.01418e+06	163911	1.83626e+06	2.10263e+06	3.89127e+06	4.11815e+06	4.01754e+06	1.04789e+06	2.68829e+06	1.3592	0.0866541
Q8CFI7	Polr2b	1	15.3403	14	30288.3	217585	58722.8	394916	127141	4.83155e+06	10796.6	33424	2276.31	4.14199e+06	3.62895e+06	83201.8	943368	1.31677e+06	0.481115	0.747409
Q6P9Q4	Fhod1	1	15.277	14	231923	4.69265e+06	35676.7	300562	1.19512e+06	20435	1.13295e+06		2.31742e+06		63124.2	620775	1.07939e+06	1.03357e+06	-0.0625904	0.964731
Q61548	Snap91	1	15.1628	14	861516	40979.6	52801.5	74137	118852	19474.5	48324.1	5.32151e+06	63943.7	38776.1	111592	58401.8	194627	940425	2.2726	0.41984
Q9CWU5	Khdc3	1	15.1175	14	217698	290051	283074	345759	574932	400362	64413.8	155953	194138	145663	332008	310353	351979	200421	-0.812454	0.0451549
P48962	Slc25a4	1	15.0284	14	821822	823745	496957	902855	562905	799483	214882	388167	451603	485330	581726	491272	734628	435497	-0.754352	0.00520776
P40936	Inmt	1	13.3879	14	606095	69447.1	127637	263256	353655	303748	104471	192317	302970	371356	305805	245089	287306	253668	-0.179648	0.705802
P01942	Hba	1	12.4054	14	137241	219593	271679	593585	422824	286395	15269.7	291368	118714	588040	337523	22590.7	321886	228918	-0.491722	0.426493
O35685	Nudc	1	12.387	14	247407	155555	283610	368687	2.97325e+06	266492	112813	216723	171035	284372	312964	170703	715834	211435	-1.75941	0.291961
B9EJA2	Cttnbp2	1	11.5576	14	200951	187605	370435	121862	120937	161610	94815.7	112191	43027.7	58718.1	51910.4	71953.6	193900	72102.7	-1.42719	0.011286
O08808	Diaph1	1	11.4335	14	47508.6	33822	3357.38	87651.2	20757.8	28677.2	25548.1	28123.5	19554.7	86264.7	55493.1	74781.5	36962.4	48294.3	0.385794	0.506016
Q921G8	Tubgcp2	1	11.4035	14	51863.2	20678.6	30534	162241	38178.2	133662	50673.4	58545	25817.3	296450	189416	269476	72859.5	148396	1.02627	0.195063
Q9QZE5	Copg1	1	11.3989	14	24855.5	16996.7	49490.3	119085	50551.8	59737.2	8666.88	37637.4	20933.2	34383.4	15353	83932.6	53452.7	33484.4	-0.674774	0.303883
P35492	Hal	1	11.3614	14	191601	139333	53638.5	156655	103176	214261	71338.1	66337.2	3103.58	189640	105385	32257.6	143111	78010.2	-0.875398	0.0984836
Q91ZV0	Mia2	1	11.3378	14	881618	232192	84455.7	211137	128542	79853.1	116938	145850	33224.3	196672	160999	2.11117e+06	269633	460809	0.773171	0.600684
Q8R4N0	Clybl	1	11.3286	14	121045	272776	516593	135323	243818	293053	117993	218591	142559	68051.2	270057	175966	263768	165536	-0.672123	0.163921
Q3TZZ7	Esyt2	1	10.5283	14	481020	419861	1.94084e+06	2.03033e+06	457264	2.98056e+06	329756	328415	221885	234578	323941	1.47506e+06	1.38498e+06	485606	-1.51201	0.0935849
P55264	Adk	1	10.2386	14	323543	711798	358732	503224	229160	3.01933e+06	1.35564e+06	362575	333254	1.09595e+06	449570	571783	857632	694796	-0.303769	0.736859
Q99K01	Pdxdc1	1	8.11192	14	415287	527462	2.39797e+06	403819	618385	564884	338705	169387	538077	703733	634217	1.02304e+06	821300	567859	-0.532377	0.472711
Q9Z1T2	Thbs4	1	7.84238	14	559741	41300.1	18521.9	6417.17	10176.2	99910.4	52756.2	48168.7	1.05674e+06	118055	9505.15	43144.3	122678	221394	0.851742	0.613993
P99027	Rplp2	1	7.70445	14	104630	112244	97040.1	101787	38490	603850	14319.5	886322	454775	66325.2	23681.3	157055	176340	267080	0.598908	0.594509
Q7TSQ8	Pdpr	1	7.67641	14	16234	20849.2	157960	97310.3	9065.17	270910	32515.3	89865.7	207079	58012.1		179936	95388.2	113482	0.250576	0.754603
P47962	Rpl5	1	7.57908	14		95199.5	40286.9	236039	41316.8	199667	67521.4	175798	39389.1	64726.8	149444	136878	122502	105626	-0.213834	0.712379
Q9CY64	Blvra	1	7.5526	14	153376	153877	215908	1.45565e+06	107984	218500	125912	121111	41817.6	70522	1.08077e+06	948545	384216	398112	0.0512573	0.962854
Q8K124	Plekho2	1	7.54809	14	197499	189691	164310	186331	2971.17	80541.8	61707.1	8762.58	14805.5	66233.9	65323.9	445558	136891	110398	-0.310304	0.731378
Q9Z2D6	Mecp2	1	7.54407	14	327699	112187	119046	189066	114811	137968	148971	162048	57984.5	226870	159551	232462	166796	164648	-0.0187022	0.961081
Q5SX39	Myh4	1	7.52871	14	296238	655653	372434	416007	223782	439401	312427	393620	401734	352852	340512	295760	400586	349484	-0.196884	0.435613
O88329	Myo1a	1	7.12788	14	946639	730039	1.29168e+06	892108	683216	775691	770434	796871	618630	521813	494461	1.04885e+06	886563	708510	-0.323435	0.18193
P60229	Eif3e	1	4.99146	14	197302	181209	92071.3	103629	45289	262073	64249.8	104748	106381	91894.6	34630.7	80346.6	146929	80375.2	-0.870297	0.0834209
Q91VA0	Acsm1	1	3.94614	14	1.09993e+06	2.82322e+06	59576.2	1.36504e+06	53698.7	162726	40836	126892	1.70681e+06	1.49131e+06	53767.2	56551.2	927364	579362	-0.678672	0.54086
Q61599	Arhgdib	1	3.89637	14	760489	985315	643061	724252	729038	1.0368e+06	660042	1.17173e+06	1.34701e+06	1.2847e+06	1.25703e+06	1.29588e+06	813159	1.1694e+06	0.524157	0.0159737
Q5U4C1	Gprasp1	1	3.86782	14	164456	31748.6	127392	178675	82043.9	54485.2	50552.9	15897	13159.2	115787	105274	89514.2	106467	65030.6	-0.711213	0.20487
Q3U0V1	Khsrp	1	3.85758	14	633084	411243	97563.5	137395	83019.1	331853	135061	65406.1	336600	566339	50601.2	715401	282360	311568	0.142013	0.843746
Q91W90	Txndc5	1	3.85089	14		21465.6	197894	62914.8	13039.7	7634.46	155230	117751	63881.1	420973	50812.6	7133.19	60589.8	135963	1.16607	0.338426
Q61578	Fdxr	1	3.84266	14	9123.67	59527.1	1.26215e+06	20314	1701.77	169817	55561.7	1.40298e+06	94050.1	950390	75442.3	44974.9	253772	437233	0.784871	0.573622
P14094	Atp1b1	1	3.83619	14	220939	12915.4	271777	178909	218262	37205.8	111192	17091.3	263516	460675	152047	84809.9	156668	181555	0.212697	0.756844
Q9QXX4	Slc25a13	1	3.83379	14	320271	178270	15617.4	318760	328747	354906	302754	200767	396757	287515	351556	329746	252762	311516	0.301528	0.352737
Q80TZ3	Dnajc6	1	3.82588	14	148936	138963	47803	93373.1	48808.9	81855.5	20415	56259.3	32406.6	62259.4	88318.4	100938	93289.8	60099.4	-0.634368	0.15792
P35123	Usp4	1	3.8251	14	126321	245976	174508	57067.1	233982	429958	95292.9	624797	368848	100145	208803	136429	211302	255719	0.275253	0.66496
Q02357	Ank1	1	3.8212	14	237593	114349	134165	246893	102834	198284	86126.8	63060.2	176723	92076	42326.2	117421	172353	96288.9	-0.839925	0.0400293
Q569Z5	Ddx46	1	3.81811	14	235585	204017	256163	454048	415032	163463	330242	311890	130672	149391	343524	187316	288051	242172	-0.250291	0.479374
Q9WUM5	Suclg1	1	3.81275	14	96123.5	86140.4	93029.1	47911.2	81538.4	65898.8	219785	82433	219708	35837.2	53764.5	124725	78440.2	122709	0.645573	0.220633
P25444	Rps2	3	3.80972	14	149233	424095	375836	260088	240307	383765	142452	203736	41150.2	774067	530217	458553	305554	358362	0.229992	0.671855
Q8BH66	Atl1	1	3.80746	14	120325	233578	140416	105475	88301.1	275089	66676.2	173717	60623.6	106075	140500	171238	160531	119805	-0.422161	0.297666
P54775	Psmc4	1	3.80298	14	372354	247042	103199	437188	129083	245875	396992	287381	175267	372053	395104	280764	255790	317927	0.313734	0.356236
Q02248	Ctnnb1	1	3.79051	14	2.13054e+06	197748	323256	228189	381476	237564	218375	370177	233695	512701	796813	509185	583129	440158	-0.405794	0.667483
Q91VM9	Ppa2	1	3.78549	14	6678.91	27057.4	26656.4	58072.4	71617	33366.7	65841.1	43718.8	30676	78156.3	22572.3	76882.9	37241.5	52974.6	0.50839	0.278662
Q61495	Dsg1a	3	3.78406	14	346862	208690	1.12764e+06	1.48475e+06	867032	334650	1.48715e+06	1.85251e+06	889074	2.13528e+06	2.05085e+06	2.08414e+06	728270	1.74984e+06	1.26467	0.00532184
Q60931	Vdac3	1	3.7784	14	168714	90580.2	104308	149137	65533.9	77046.3	25880.5	133781	171812	117726	132840	170049	109220	125348	0.198706	0.570524
Q5SWD9	Tsr1	1	3.7763	14	1.09701e+06	2.9387e+06	62731.9	255486	996314	1.03893e+06	822716	99568.3	872276	5.90917e+06	1.30257e+06	99942.1	1.06486e+06	1.51771e+06	0.511226	0.657287
B2RPV6	Mmrn1	1	3.7756	14	140586	45244.6	48613.4	16085.7	71324.8	90230.9	46223.2	86073.7	228812	75956	94105.7	72495	68680.9	100611	0.550808	0.33953
O88487	Dync1i2	1	3.76389	14	1.08218e+06	1.67992e+06	822847	709792	681370	1.09848e+06	376388	588821	420963	670057	621567	689122	1.01243e+06	561153	-0.851357	0.0189169
Q05909	Ptprg	1	171.26	13	76461.6	95415.8	71684.6	108620	22745	42755.9	74440.8	27625.7	11884.9	17856.3	102567	103887	69613.9	56377	-0.304268	0.555978
Q80TR1	Adgrl1	1	114.594	13	1.51367e+06	270906	463190	1.55216e+06	1.68687e+06	621868	3.57681e+06	1.48031e+06	1.16362e+06	1.17875e+06	1.30229e+06	1.422e+06	1.01811e+06	1.6873e+06	0.72882	0.17695
Q9QZ85	Iigp1	1	94.7439	13	1.7602e+07	1.7588e+07	1.74995e+07	1.83208e+07	1.85045e+07	1.7861e+07	2.08989e+07	1.28449e+07	1.57927e+07	1.51507e+07	1.78375e+07	1.79789e+07	1.7896e+07	1.67506e+07	-0.0954222	0.341855
Q8BG32	Psmd11	1	75.3849	13	9.11462e+07	121383880	9.1318e+07	7.64631e+07	7.68307e+07	7.63629e+07	6.06292e+07	6.43191e+07	6.42729e+07	7.62472e+07	7.80588e+07	7.45923e+07	8.89175e+07	6.96866e+07	-0.351586	0.0324299
Q6P1F6	Ppp2r2a	1	71.9231	13	511682	978393	795279	490598	986623	1.53714e+06	1.28768e+06	1.02448e+06	1.17772e+06	1.2399e+06	966729	1.03102e+06	883285	1.12126e+06	0.344164	0.18389
Q6Y5D8	Arhgap10	1	64.799	13	4.96376e+07	4.95512e+07	5.28565e+07	6.17078e+07	6.73307e+07	5.94843e+07	4.24448e+07	5.45852e+07	5.36286e+07	7.24955e+07	65321351	63065138	5.67614e+07	5.85901e+07	0.0457482	0.733997
Q920A5	Scpep1	1	61.243	13	1.94913e+06	2.17033e+06	1.81956e+06	834582	766450	749898	3.00544e+06	2.86572e+06	2.3875e+06	1.32468e+06	1.53046e+06	2.75282e+06	1.38166e+06	2.3111e+06	0.742181	0.0422608
Q5F2E8	Taok1	1	60.5577	13	275040	335946	425192	122871	192039	252617	81267.5	28603.2	293389	354240	294330	142952	267284	199130	-0.42466	0.349377
Q921M3	Sf3b3	1	58.6283	13	2.32539e+06	2.50125e+06	2.41656e+06	1.95647e+06	2.43287e+06	2.12601e+06	1951213	1.68265e+06	2066811	2.37429e+06	1.67895e+06	2.281e+06	2.29309e+06	2.00582e+06	-0.193101	0.0795076
Q8BIJ7	Rufy1	1	56.8271	13	1.95292e+07	1.81766e+07	1.76697e+07	1.76331e+07	2.63955e+07	1.62328e+07	1.62123e+07	1.5839e+07	1.74343e+07	1.99555e+07	1.46654e+07	1.8107e+07	1.92728e+07	1.70356e+07	-0.178017	0.21099
Q8C419	Gpr158	1	53.1695	13	161189	164979	10645.7	318744	266702	170105	204708	190570	206882	204829	607674	478400	182061	315511	0.79327	0.150148
Q9D8Y0	Efhd2	1	52.6352	13	3.75843e+06	3.67175e+06	5.02379e+06	2.88705e+06	3.20259e+06	3.47961e+06	2.78849e+06	2.79151e+06	2.53299e+06	3.73568e+06	3.59457e+06	4.30808e+06	3.67053e+06	3.29189e+06	-0.157076	0.380463
Q9JJN5	Cpn1	1	48.8463	13	285516	884516	425288	859580	310352	788000	647648	816886	453968	486653	230689	234935	592209	478463	-0.307698	0.461258
Q9EQZ6	Rapgef4	1	48.1847	13	459260	218929	349763	480248	617521	737283	1.54621e+06	575241	291437	379051	1.29944e+06	1.39797e+06	477167	914892	0.939106	0.0993079
P13542	Myh8	1	48.1243	13	5.14539e+06	5.09502e+06	6.14101e+06	4.45461e+06	3.82051e+06	6.15751e+06	4.68574e+06	3.62664e+06	4.91718e+06	5.79365e+06	2.44676e+06	6.66247e+06	5.13567e+06	4.68874e+06	-0.131354	0.548923
P97298	Serpinf1	1	47.7962	13	4.07716e+06	4.53071e+06	3.46195e+06	3.87467e+06	3.73202e+06	2.90806e+06	3.04202e+06	2.73928e+06	2.80994e+06	3.13287e+06	3.09982e+06	3.09592e+06	3.76409e+06	2.98664e+06	-0.333779	0.00800743
Q9D172	Gatd3	1	46.9632	13	1.05713e+06	1.24964e+06	1.05186e+06	903475	1.16084e+06	1.15223e+06	980441	1.0257e+06	1.11241e+06	749791	829035	831996	1.09586e+06	921563	-0.249913	0.0422683
Q9R1P0	Psma4	1	46.3783	13	246802	372333	293074	619998	626918	363824	729585	692802	649103	608185	553111	719186	420491	658662	0.647462	0.00826113
O70475	Ugdh	1	44.2229	13	394352	406138	181939	253159	505289	925309	390115	228259	300297	1.17919e+06	751225	628977	444364	579678	0.383508	0.46979
P08752	Gnai2	1	43.7507	13	4.86854e+06	5.78229e+06	1.45779e+07	4.77331e+06	1.18216e+07	9.62331e+06	1.18403e+07	1.10092e+07	1.16167e+07	1.07406e+07	1.03438e+07	1.04937e+07	8.57449e+06	1.10073e+07	0.360344	0.180137
Q811D0	Dlg1	1	43.4857	13	3.66538e+06	379229	754255	505434	416599	545385	586568	484502	527826	346300	595682	284596	1.04438e+06	470912	-1.14912	0.30425
Q8BK48	Ces2e	1	42.4978	13	524155	559180	494800	398703	1.21463e+06	751828	372787	92599	452813	649142	695717	822710	657217	514295	-0.353774	0.398568
P29788	Vtn	1	42.3765	13	2.46763e+06	2.14845e+06	2.283e+06	1.64341e+06	1.78792e+06	1.88886e+06	2.02818e+06	1.2771e+06	7.98433e+06	2.09336e+06	2.16797e+06	1.86018e+06	2.03655e+06	2.90185e+06	0.510851	0.421764
Q64433	Hspe1	1	42.0512	13	8.15059e+06	4.11168e+06	3.48542e+06	8.30836e+06	4.41461e+06	7.00542e+06	3.97943e+06	3.71676e+06	5.96323e+06	4.91396e+06	4.66984e+06	4.64301e+06	5.91268e+06	4.64771e+06	-0.347293	0.207542
Q60770	Stxbp3	1	42.0506	13	201252	325175	234078	101340	169055	180870	252003	119162	2.1775e+06	433090	88394	182773	201962	542153	1.42462	0.330052
Q99MV1	Tdrd1	1	41.9603	13	423631	211324	833212	128151	146950	126741	547301	291038	330493	78991.8	282570	516727	311668	341187	0.130552	0.829931
Q9ET30	Tm9sf3	1	41.9275	13	16196.9	6562.99	122653	55095.2	65286.3	134732	141611	264081	4501	28037	153419	320006	66754.4	151943	1.18659	0.155159
Q5I012	Slc38a10	1	41.2795	13	2.55963e+06	2.60607e+06	1.93218e+06	2.88224e+06	4.06757e+06	3.13481e+06	1.92112e+06	2.39664e+06	1.88479e+06	2.997e+06	2.31218e+06	2.30441e+06	2.86375e+06	2.30269e+06	-0.314585	0.124623
Q05117	Acp5	1	40.8702	13	2.60384e+07	2.20109e+07	2.15645e+07	2.25879e+07	22608786	2.63447e+07	3.16146e+07	3.44768e+07	4.06049e+07	3.52233e+07	3.57564e+07	4.72855e+07	2.35259e+07	3.74936e+07	0.672396	0.00019562
P56371	Rab4a	1	40.3823	13	4.23376e+06	5.17919e+06	5.8812e+06	4.43857e+06	4.7028e+06	6.34805e+06	3.53132e+06	3.62275e+06	2.26908e+06	7.13416e+06	6.76874e+06	7.28221e+06	5.13059e+06	5.10138e+06	-0.00823872	0.976409
Q8VCT3	Rnpep	1	39.985	13	973481	105245	421885	659220	1.20749e+06	191319	772778	439251	731585	764189	2.99274e+06	4.28927e+06	593106	1.66497e+06	1.48913	0.142298
Q61176	Arg1	1	38.1227	13	348523	225308	158421	123465	52255	485968	377670	325203	174760	261274	163486	191427	232323	248970	0.099837	0.827571
Q9Z0F7	Sncg	1	38.1209	13	187583	6969.82	6540.01	74462.6	169025	69089.9	70261.2	22142.1	39967.7	125581	84042.1	97581.6	85611.8	73262.6	-0.224732	0.733661
P53995	Anapc1	1	37.1458	13	3.71681e+06	3.34213e+06	2.8949e+06	2.79744e+06	3.78129e+06	4.16551e+06	3.64085e+06	3.84136e+06	3.29358e+06	3.00282e+06	2.51005e+06	2.96857e+06	3.44968e+06	3.20954e+06	-0.104097	0.435437
Q9CQQ7	Atp5pb	1	37.0884	13	2.23929e+06	399633	2246317	1.26521e+06	2.18804e+06	2.17955e+06	1.62877e+06	846490	1.26651e+06	1.77313e+06	1.49846e+06	1.66523e+06	1.75301e+06	1.44643e+06	-0.277334	0.390742
P46735	Myo1b	1	36.3778	13	2.81875e+06	1.60811e+06	1.55492e+06	2.09155e+06	1.93466e+06	1.80823e+06	1.87142e+06	2284124	1.80115e+06	3.03947e+06	3.08882e+06	3.17273e+06	1.96937e+06	2.54295e+06	0.368772	0.10347
Q9CXF4	Tbc1d15	1	35.4184	13	5.69578e+06	3.2537e+06	5.08612e+06	8.79053e+06	6.40328e+06	6.61908e+06	5.40207e+06	4.38586e+06	5.14495e+06	3.40492e+07	2.98875e+07	3.17982e+07	5.97475e+06	1.84446e+07	1.62625	0.0679423
Q60930	Vdac2	1	34.4629	13	292730	510177	210139	518174	302642	1.08536e+06	278894	665499	542871	456676	2.31182e+06	339831	486537	765931	0.654666	0.430629
P63085	Mapk1	1	34.208	13	49115.8	142632	69907.9	158507	90638.7	113080	37323.9	12110.2	55775.6	221468	95763.6	225810	103980	108042	0.0552814	0.924729
P97311	Mcm6	1	32.7014	13	720888	530169	1.25524e+06	674259	719971	815747	875143	476901	463421	1.40182e+06	279860	379639	786046	646130	-0.282789	0.499844
O08917	Flot1	1	32.5567	13	461384	165315	137237	67424.8	179212	146028	243395	369769	375945	276995	181211	218892	192767	277701	0.526677	0.219551
Q7TQ48	Srl	1	32.5363	13	84895.8	730140	691118	660288	766992	665805	282673	657689	86839	91719.2	993280	198694	599873	385149	-0.639241	0.264742
Q8BUK6	Hook3	1	32.4166	13	1.95081e+06	1.87135e+06	2.11979e+06	923491	616617	1.0379e+06	832199	1.10043e+06	995309	737392	697208	602282	1.41999e+06	827471	-0.779102	0.0531367
P08551	Nefl	1	32.1901	13	1.86092e+06	2.49996e+06	2.10984e+06	2748049	3.23126e+06	2.05917e+06	1.43602e+06	2.07569e+06	1.5487e+06	1.86941e+06	2.27706e+06	1.95353e+06	2.4182e+06	1.86007e+06	-0.378578	0.0467413
Q8K183	Pdxk	1	32.1558	13	1.2616e+06	997774	71921.6	30227.6	635497	489986	128192	511254	157991	619016	26579.2	740937	581168	363995	-0.675038	0.376429
P05063	Aldoc	1	31.0629	13	1.5154e+06	671970	231518	1.01167e+06	347140	1.0727e+06	2.37494e+06	137136	835758	2.06603e+06	2.46871e+06	1.17526e+06	808399	1.50964e+06	0.901064	0.135736
P62962	Pfn1	1	30.6827	13	264420	525194	833176	259996	431159	663640	691964	566186	754305	791713	911387	840467	496264	759337	0.613632	0.0307598
Q4PZA2	Ece1	1	30.4832	13	616944	671720	170471	283008	303688	215711	780256	702098	438461	127128	281156	1.22682e+06	376924	592654	0.652917	0.267858
Q80UW5	Cdc42bpg	1	29.8849	13	222973	314833	376816	618810	916102	3.06933e+06	272300	308014	371597	349324	459042	351909	919810	352031	-1.38563	0.228515
Q9CZW4	Acsl3	1	28.9846	13	267219	238026	348702	174051	214085	248859	227394	157649	24250.5	270283	374957	265410	248490	219991	-0.175747	0.610394
B1AWN6	Scn2a	1	28.9149	13	3.3009e+06	771401	2.63458e+06	886093	2.69455e+06	2.35053e+06	2.00097e+06	616027	509923	1.45033e+06	1.92374e+06	258114	2.10634e+06	1.12652e+06	-0.902869	0.0917948
Q8K009	Aldh1l2	1	28.6892	13	1.24637e+06	423272	614413	1.53959e+06	862686	623612	423830	828428	604830	840060	1.33625e+06	586524	884991	769986	-0.200829	0.609114
P97434	Mprip	1	28.2448	13	317112	475423	346852	201788	215009	507243	138828	145293	142356	182817	119402	153052	343905	146958	-1.2266	0.0039174
Q99MR6	Srrt	1	27.6571	13	429997	557631	344614	569189	495660	336484	345990	544668	2.2069e+06	288163	289835	320470	455596	666005	0.547777	0.517236
Q8JZR0	Acsl5	1	26.8348	13	211264	70576.8	117205	113366	621060	80457.1	107805	106803	61880.4	153182	179297	115901	202321	120811	-0.743892	0.37494
Q8BLN5	Lss	1	26.5453	13	64437.6	313257	86812.7	172224	306060	280322	264567	3635.09	132537	386628	138342	193928	203852	186606	-0.127528	0.810547
Q99L04	Dhrs1	1	26.4071	13	726367	1.39048e+06	1.27926e+06	1.09408e+06	1.08793e+06	1.20676e+06	1.55688e+06	1.17592e+06	2.47265e+06	1.05483e+06	1.15356e+06	1.1836e+06	1.13081e+06	1.43291e+06	0.341584	0.234135
Q8CH09	Sugp2	1	24.9858	13	46669	55555.6	120532	193082	477438	228811	102160	160402	83184.8	248221	124336	324987	187015	173882	-0.105043	0.865724
P00493	Hprt1	1	24.8329	13	927829	1.12971e+06	2.80687e+06	2.0577e+06	2.65135e+06	1.7267e+06	2.26186e+06	2.39233e+06	2.51378e+06	2.76174e+06	1.97685e+06	2.117e+06	1.88336e+06	2.33726e+06	0.31151	0.205899
Q8BND5	Qsox1	1	23.875	13	3.77448e+06	3.53885e+06	3.0446e+06	3.08895e+06	3.15918e+06	2.34788e+06	2.2503e+06	2.91717e+06	2.55672e+06	2.43537e+06	2.45995e+06	2.33512e+06	3.15899e+06	2.49244e+06	-0.341906	0.0131197
Q99J77	Nans	1	22.9997	13	882217	1.11887e+06	821101	789622	681309	655652	693885	723318	789747	1.26981e+06	1.34033e+06	1.26215e+06	824795	1.01321e+06	0.296822	0.216174
Q62523	Zyx	1	22.904	13	89650.8	193904	129949	485054	451196	133485	28993.4	236288	440013	63936.2	91590.5	166930	247207	171292	-0.52926	0.4398
Q9R0P5	Dstn	1	22.8879	13	93699.5	151541	42238	493594	310256	183701	221043	410719	296454	297177	211343	139038	212505	262629	0.305529	0.532276
Q61655	Ddx19a	1	22.871	13	211921	288206	327014	22819.3	296346	306456	73089.1	188654	322331	130407	180892	857385	242127	292126	0.270828	0.701833
Q8K3H0	Appl1	1	22.8589	13	3.79853e+06	271717	165325	100684	36934.7	48838.6	127691	275888	165109	226290	3.80625e+06	107337	737004	784761	0.0905792	0.956879
Q9DC69	Ndufa9	1	22.8402	13	153448	28565.2	37779.3	44571.2	19300.7	15941.6	22832.8	49108.8	42401.5	52432.8	78529.2	217160	49934.3	77077.5	0.626279	0.466689
P16406	Enpep	1	22.8302	13	88302.7	89247.7	82077.9	84033.6	318345	237945	127744	226177	79460.4	2.43179e+06	113464	299584	149992	546370	1.86499	0.322492
Q61166	Mapre1	1	22.7566	13	89269.7	113246	97488.3	75050.2	115867	95262.1	113393	32050.9	48808.3	64674	116295	10536	97697.3	64292.9	-0.603658	0.103704
P09671	Sod2	1	22.503	13	1.32147e+06	1.63524e+06	2.19078e+06	2.80717e+06	2.08268e+06	3.32821e+06	1.67131e+06	2.24689e+06	1.40258e+06	5.0222e+06	1.59996e+06	1.54923e+06	2.22759e+06	2.24869e+06	0.0136026	0.974455
Q9DCM2	Gstk1	1	22.4452	13	1.48347e+06	1.44966e+06	1.57416e+06	1.16204e+06	979669	1.1646e+06	1.16812e+06	978877	1.37671e+06	1.09215e+06	1.12004e+06	1.07126e+06	1.30227e+06	1.13453e+06	-0.198937	0.15732
Q8K2Q9	Shtn1	1	21.8657	13	1.02626e+06	909864	465259	554008	415274	272475	876746	278078	320405	728398	683674	674087	607190	593565	-0.0327427	0.931943
Q9Z2I8	Suclg2	1	21.787	13	715949	1.3539e+06	778093	843304	1.08737e+06	463009	710280	979434	512683	693963	963056	710563	873604	761663	-0.197827	0.461031
Q7TMF3	Ndufa12	1	21.2253	13	2.18668e+06	1.85997e+06	1.66438e+06	1.5196e+06	2.04194e+06	1.67238e+06	1.00031e+06	1.10985e+06	901156	1.70623e+06	1.76602e+06	1.54972e+06	1.82416e+06	1.33888e+06	-0.446203	0.0263164
O88990	Actn3	1	20.7992	13	3.06175e+06	3471172	2.05414e+06	3.10964e+06	2.84503e+06	2.14067e+06	2.23725e+06	2327717	2.29878e+06	2.80193e+06	2.55895e+06	2.92916e+06	2.7804e+06	2.52563e+06	-0.138649	0.349309
Q8CG76	Akr7a2	1	20.61	13	509162	585302	340209	551756	472854	475371	640181	709395	771666	853055	710242	713312	489109	732975	0.583609	0.000320797
P62281	Rps11	1	19.3912	13	316565	228020	93264.3	337139	277424	212509	190506	181586	160667	364369	243012	168347	244153	218081	-0.162923	0.59836
O35604	Npc1	1	19.2739	13	1.54132e+06	1.20893e+06	796426	861740	955373	917311	495607	599821	590323	554157	506039	773697	1.04685e+06	586607	-0.835589	0.00358109
P54099	Polg	1	19.2274	13	96506.2	528795	86901.4	235403	227350	193309	204432	209023	209361	134558	377039	9486.43	228044	190650	-0.258387	0.657168
P97371	Psme1	1	19.1806	13	162579	1.28087e+06	498774	263059	230396	204919	150395	218395	102560	390409	135154	651699	440100	274769	-0.679613	0.416448
Q91XV3	Basp1	1	19.1163	13	216161	143059	442951	64059.8	80141.8	247703	671554	415977	290058	153410	429786	146558	199013	351224	0.819532	0.156044
Q6DID3	Scaf8	1	19.0804	13	149731	13306.9	47938.3	60911.5	181736	623599	63982.5	94391.8	150430	271574	280444	308746	179537	194928	0.118661	0.883128
Q7TN75	Peg10	1	19.0152	13	634857	575623	669285	202034	317402	270700	7562.72	8639.18	146698	216528	2773.06	398370	444983	130095	-1.77418	0.0137902
Q9DCS3	Mecr	1	19.0024	13	10993.7	569202	200116	53390.1	48040.8	96330.5	60907.5	262614	128728	101775	376762	552261	163012	247175	0.600551	0.48234
Q7TMR0	Prcp	1	18.9244	13	2.09762e+06	1.73561e+06	207094	2.22296e+06	2.40107e+06	2.53691e+06	1.76257e+06	2.05828e+06	2.97269e+06	3.30529e+06	2.26796e+06	2.30035e+06	1.86688e+06	2.44452e+06	0.388925	0.202175
Q8VD75	Hip1	1	18.0103	13	375200	313973	508739	608147	599943	415337	381822	426563	292205	399103	629068	571458	470223	450037	-0.0633027	0.7834
Q9ERK4	Cse1l	1	16.9222	13	1019358	874756	5.76069e+06	899538	873875	1.51747e+06	692405	807814	881250	543122	412358	1.05218e+06	1.82428e+06	731521	-1.31836	0.201532
P29351	Ptpn6	1	16.4618	13	523578	852328	2.32942e+06	1.52238e+06	1.57959e+06	1.08859e+06	769582	1.09294e+06	1.31749e+06	1.64281e+06	1.68163e+06	1.22516e+06	1.31598e+06	1.28827e+06	-0.0307026	0.927233
P46660	Ina	1	15.9837	13	434671	171985	234575	744091	749210	357619	363604	1754634	851633	2.12091e+06	118421	169235	448692	896407	0.998428	0.24627
Q9ER72	Cars1	1	15.9671	13	23895.3	300935	28430.7	562997	136064	60831.8	49735.8		65057.6	235099	896455	884540	185526	426178	1.19984	0.255634
Q99NH0	Ankrd17	1	15.4049	13	124726	80476.6	141612	143118	88560.8	191332	43971.8	54195.9	65200.1	65875.8	161345	182360	128304	95491.5	-0.426125	0.293588
Q91W43	Gldc	1	15.3849	13	3989.71	193430	155928	10177.9	196874	21392.8	4398.93	119019	3334.7	157227	20960.6	62564.3	96965.3	61250.9	-0.662738	0.462028
Q80U63	Mfn2	1	15.3462	13	215764	258466	413546	644766	715966	511670	640593	250212	654203	760409	720411	778493	460030	634053	0.462878	0.161194
P54822	Adsl	1	15.2832	13	194940	106426	393792	295925	272037	205018	380005	115862	652097	321932	337688	77598.4	244690	314197	0.360717	0.475113
Q8K1Z0	Coq9	1	15.2466	13	40409.5	46003.6	112241	126562	11440	24983.5	50982	20842.4	62740.5	79883.1	95078.3	11067.5	60273.3	53432.3	-0.173808	0.77782
Q9EP89	Lactb	1	15.2264	13	56790.4	43179.8	45671.3	54228.9	47512.4	27226.7	11887.9	19716.8	187356	1.44247e+06	27973	44003.3	45768.2	288902	2.65816	0.319898
Q61164	Ctcf	1	15.179	13	390345	288375	246368	341540	41412.3	328555	209551	420601	253003	288954	270174	271036	272766	285553	0.0660962	0.830554
Q6P9Q6	Fkbp15	1	14.8446	13	308430	154840	129688	379571	991438	201761	340546	275221	699221	285158	715837	227615	360955	423933	0.232017	0.702456
Q8QZY1	Eif3l	1	13.9221	13	237183	650402	336431	507693	523373	576496	218423	358393	360039	214392	152469	710802	471930	335753	-0.491171	0.219392
P47791	Gsr	1	13.5134	13	125431	152946	256796	398156	289494	124898	302640	161574	227993	281732	44410.7	793033	224620	301897	0.426571	0.515057
Q64739	Col11a2	1	12.8616	13	286633	899260	444953	318897	209171	205343	296585	535484	673808	286289	346504	595201	394043	455645	0.209559	0.638178
Q9WVA4	Tagln2	1	12.823	13	101613	66624.8	119610	140373	129073	176093	121922	18839.4	25249.3	48348.1	1.47417e+06	479213	122231	361291	1.56355	0.331313
Q01320	Top2a	1	12.1507	13	548672	122010	101574	139936	66581.8	48159.8	110407	75822.3	119883	165249	733334	121468	171156	221027	0.368916	0.706206
P26231	Ctnna1	1	11.7453	13	684623	633019	608414	554709	646143	730940	426091	475207	679563	552530	861950	755431	642975	625129	-0.0406089	0.813002
Q8K1B8	Fermt3	1	11.5789	13	499358	829266	642514	753395	669236	903194	396432	800219	373262	576022	510641	279194	716160	489295	-0.549578	0.0392133
O54754	Aox1	1	11.5353	13	184666	153843	175117	445189	490148	38758.1	405530	300147	395336	243961	374427	271054	247953	331742	0.419995	0.308798
P58774	Tpm2	1	11.5169	13	374228	190178	934303	405072	280670	437103	118663	260275	169749	342516	432352	258806	436926	263727	-0.728343	0.165564
Q9CU62	Smc1a	1	11.4859	13	2.2077e+06	2.60992e+06	2.12375e+06	181776	108937	897028	32990.1	650558	21139.5	1.08127e+06	212912	324307	1.35485e+06	387197	-1.807	0.0708474
Q91V41	Rab14	1	11.4705	13	205292	253353	160684	111492	1895.74	204967	106440	153970	55264.4	72162.2	22968.5	10830.8	156281	70272.6	-1.15311	0.0709395
P56395	Cyb5a	2	11.4697	13	503386	283670	391411	585715	490793	510541	204477	349693	193804	577193	292970	1.39122e+06	460919	501560	0.121907	0.836459
Q8C1E7	Tmem120a	1	11.4311	13	397208	797296	248942	97084.8	375461	2.19805e+06	119409	131821	78823.7	2.75499e+06	592389	308342	685673	664295	-0.045697	0.968648
Q6P9K8	Caskin1	1	11.4168	13	989687	187725	1.51593e+06	1.34781e+06	177894	222620	939254	60489.8	101099	1.53137e+06	332752	211598	740277	529427	-0.483633	0.558316
Q9WVJ3	Cpq	1	11.4103	13	450164	388971	454490	131057	242793	62307.7	237218	158728	182110	131971	94536.9	92826.7	288297	149565	-0.946782	0.0842988
Q8K0D5	Gfm1	1	11.3953	13	126015	8931.28	6290.94	16795.6	605041	29209.7	23569	33787.4	30999.8	20156.1	592161	641160	132047	223639	0.760117	0.573532
Q9QXL1	Kif21b	1	11.3699	13	336035	67426.8	50291.1	168203	29555.3	234103	47464.8	71794.1	116230	313677	3872.04	295721	147602	141460	-0.0613224	0.934621
O70370	Ctss	1	11.3136	13	444521	825158	376560	451828	390101	282329	193363	421846	139582	138415	364465	225852	461750	247254	-0.901118	0.0400335
P15392	Cyp2a4	2	11.2265	13	1.03425e+06	832027	121103	595913	465148	337857	561268	110174	1.94103e+06	580889	248911	1.39796e+06	564383	806706	0.515368	0.46797
Q9R1E6	Enpp2	1	10.9518	13	205950	619392	591702	257905	118583	474855	442442	419048	167099	336954	552700	401845	378065	386681	0.032513	0.933829
Q01098	Grin2c	1	10.1929	13	450220	238198	317964	294785	200726	88086.7	117319	244944	160929	54881.5	220007	1.28306e+06	264997	346857	0.388368	0.684656
P42227	Stat3	1	8.14373	13	1.03021e+06	419475	128411	699050	828999	716722	861946	150206	810935	1.59084e+06	1.24365e+06	299929	637145	826252	0.37496	0.480952
P32848	Pvalb	1	7.76191	13	202126	240208	209448	280696	313572	289332	305057	425344	412187	229568	268578	271595	255897	318721	0.316734	0.129314
Q62010	Ovgp1	1	7.67643	13	202034	120005	64072	78294.7	448459	56717.2	29045.7	63331.4	50206.9	331731	146165	308754	161597	154872	-0.0613197	0.936508
P62717	Rpl18a	1	7.6601	13	363586	346227	688004	376694	20301.6	447212	58194.2	51737.9	49412	2372.5	2341.39	75743	373671	39966.8	-3.22489	0.00364066
Q8K2I3	Fmo2	1	7.64821	13	715059	445516	557685	476704	962063	426108	983732	515355	616151	139319	469687	444549	597189	528132	-0.17729	0.633739
Q61555	Fbn2	1	7.64638	13	101105	39812.2	566863	263083	133804	229732	416195	411320	272670	196639	109110	40879.4	222400	241135	0.116688	0.854257
P48722	Hspa4l	1	7.63617	13	176187	247652	301044	313000	135629	120342	166502	143488	153126	170974	284347	149154	215642	177932	-0.277317	0.372613
Q9DBF1	Aldh7a1	1	7.59267	13	14734	66176.6		81277.9	36085.4	11744	153986	53718.3	107094	28346.5		127908	42003.6	94210.5	1.16538	0.0900778
Q9CPR4	Rpl17	1	7.58716	13	310188	131942	187645	328264	168170	233870	32132.8	9089.57	46929.6	199782	107742	187296	226680	97161.9	-1.22219	0.0190433
Q9EPU4	Cpsf1	1	7.56664	13	221728	54416.4	113849	121402	15648.3	56642.4	185751			222471	1.0993e+06		97281.1	502507	2.36891	0.082692
P35822	Ptprk	1	7.55962	13	427858	379778	411483	85436.5	406827	40935.1	182606	271838	188798	358462	42306.2	228163	292053	212029	-0.461968	0.3666
Q9CZN7	Shmt2	1	7.55615	13	106589	14243	3.05345e+06	10409.3	84806.8	81119.4	46193.7	131539	35422.6	283455	94296.8	182887	558436	128966	-2.11441	0.411136
Q8BRT1	Clasp2	1	4.80146	13	219062	141194	57268.1	77088.5	91165.8	141807	70486.7	532018	117803	112365	196438	159541	121264	198108	0.708136	0.318044
Q5DTL9	Slc4a10	1	3.97832	13	292231	65971.4	123682	280408	200019	106070	132375	182472	292791	316888	105120	83528.9	178063	185529	0.0592536	0.896084
Q9R0L6	Pcm1	1	3.90007	13	953857	558494	567277	300188	299372	220845	257799	332883	170894	168526	404918	286908	483339	270321	-0.838361	0.0995309
P12710	Fabp1	1	3.89545	13	158176	168803	714719	158628	141620	727082	260485	140631	715276	1.78126e+06	1.78879e+06	1.65633e+06	344838	1.05713e+06	1.61616	0.0615545
Q6NZL0	Soga3	1	3.87391	13	477341	82088.6	129053	68527.1	84996.1	120748	707617	136189	463947	192140	54735	24667.4	160459	263216	0.714042	0.4367
O55222	Ilk	1	3.8559	13	3.41747e+06	2.58443e+06	6.32076e+06	734513	2.11107e+06	2.15589e+06	3.47765e+06	847966	304232	2.31217e+06	2.11709e+06	2.10923e+06	2.88735e+06	1.86139e+06	-0.633368	0.281127
O88935	Syn1	1	3.8559	13	70136.3	124081	116720	26878.4	19148.9	418573	23110.4	69141.8	76760.7	80413.1	145254	78532.9	129256	78868.9	-0.712705	0.439671
Q9QXY6	Ehd3	1	3.84593	13	52452.4	358839	254917	92254.8	312471	343554	270671	8994.77	50133.5	146744	185203	130181	235748	131988	-0.836839	0.147897
P62869	Elob	1	3.8378	13	82104.9	76382.4	66362.2	28492.7	47604.5	75376.9	12486.5	21883.2	926689	71359.1	1.40628e+06	68752.4	62720.6	417909	2.73618	0.177793
Q9JLV5	Cul3	1	3.83539	13		281412	269464	161401	209850	83046.3	45327	78895.4	192911	119508	93645.1	249539	201035	129971	-0.629255	0.171577
Q6ZPJ3	Ube2o	1	3.82824	13	78580.2	168226	73627	48522.8	90831.6	75725.9	12464.3	49009.1	117956	109869	109411	100751	89252.3	83243.6	-0.100551	0.808701
Q924C5	Alpk3	1	3.82824	13	343287	399215	485100	304354	523614	498912	312581	184536	101571	421166	407283	398780	425747	304319	-0.48441	0.0942105
Q3UNH4	Gprin1	1	3.81821	13	993471	626631	849917	646018	1.06826e+06	656299	455573	667837	625213	359907	1.09673e+06	247978	806765	575540	-0.487234	0.143592
Q9D0M3	Cyc1	1	3.81811	13	53877.3	33884.1	14667	166711	144736	131428	161267	208844	193097	361044	183280	15507.1	90884	187173	1.04228	0.094645
O09131	Gsto1	1	3.81657	13	1.06737e+06	609052	210363	590510	742156	819002	236931	307375	1.00043e+06	842080	210875	362087	673075	493297	-0.448312	0.343973
P51655	Gpc4	2	3.80972	13	238302	187984	306457	388828	433890	153823	935683	428122	466764	689358	155967	413490	284881	514897	0.853927	0.0801342
Q91VS8	Farp2	1	3.80972	13	100212	203304	278518	74907.9	14531	284018	122328	139256	181813	205921	370740	111287	159248	188558	0.243727	0.638189
P20612	Gnat1	2	3.80897	13	476833	321959	86627.6	687103	95828.7	786190	35461.1	649156	535915	1.13606e+06	949660	1.01219e+06	409090	719741	0.81506	0.159393
Q9QXF8	Gnmt	1	3.80821	13	50625.2	333162	331001	1.07698e+06	680805	654780	68749.1	83353.5	61340	715473	729758	1.39861e+06	521225	509546	-0.0326928	0.965688
O54991	Cntnap1	1	3.80671	13	86175.6	32679.1	45291.6	235696	40240.4	64356.4	90302.3	7134.13	66135	139354	1.70557e+06	95203.7	84073.1	350617	2.06018	0.352537
Q9QWR8	Naga	1	3.80447	13	122562	126994	56208.7	80177	789863	6656.15	76277.7	62594.8	55005.5	76467.3	80545.9	38505.5	197077	64899.4	-1.60248	0.296989
P29533	Vcam1	1	3.80298	13	1.11004e+06	680132	672965	393571	938708	94039.3	224868	39701.9	145597	1.23335e+06	1.17322e+06	322764	648243	523250	-0.309035	0.647042
Q9EP71	Rai14	1	3.80149	13	95991.4	68056.5	92141.5	321142	117410	163916	158929	187495	192420	215999	22437.4	210848	143110	164688	0.202616	0.663616
Q9DBG1	Cyp27a1	1	3.7978	13	521969	117031	187529	611522	229067	213558	310368	205206	141227	418954	374206	199222	313446	274864	-0.189501	0.68964
P35487	Pdha2	1	3.79633	13	83254.3	64817.2	154420	73526.1	237244	120255	74127.4	170375	229776	118018	54500.9	121838	122253	128106	0.067473	0.878874
P47754	Capza2	1	3.78835	13	1.45824e+06	1.77071e+06	130512	371590	1.48797e+06	1.47622e+06	218731	131072	22450.8	114148	299264	194502	1.11588e+06	163361	-2.77204	0.00702412
P82198	Tgfbi	1	3.78122	13	129557	76333	78521.5	88658.9	140000	104128	92316.3	31933.9	52009.6	28721.8	249745	80230.7	102867	89159.5	-0.206312	0.707388
Q99KE1	Me2	1	3.7763	13	129605	121437	222689	78272.3	103722	123408	55966	78178.4	131613	79318.6	227771	75518.3	129856	108061	-0.265065	0.522523
Q9Z0U1	Tjp2	1	3.77351	13	371768	140544	207499	599796	569552	218653	381417	405847	163334	270294	177141	1.0333e+06	351302	405221	0.205997	0.734363
P47857	Pfkm	1	3.76662	13	17178.3	21798.8	24876	186992	61214.6	39190.8	2213	2021.8	68924.2	84438.6	62231.3	110635	58541.8	55077.3	-0.0880075	0.916141
P13634	Ca1	1	3.76185	13	53930.9	61608.8	47431.2	71301.8	37172.2	62405.1	63952.3	41988.7	96153.6	111671	61819.7	171438	55641.7	91170.6	0.712403	0.10153
Q80SW1	Ahcyl1	1	3.75848	13	144074	55303.8	94089.3	110554	188253	236670	54151	68986.4	74123.8	166354	221213	201193	138157	131004	-0.0767063	0.863199
Q8BVI4	Qdpr	1	3.75315	13	220970	35520	1.16623e+06	190836	260530	81933.7	54182.3	117709	46499.6	164271	131902	116146	326003	105118	-1.63287	0.229603
Q5XKE0	Mybpc2	1	3.72803	13	103849	1.96469e+06	1.83255e+06	217640	248889	249016	230037	210949	1.81456e+06	332416	3.58814e+06	360923	769439	1.0895e+06	0.501794	0.640222
A3KGS3	Ralgapa2	1	102.389	12	566583	584445	25535.3	95168.7	134298	733978	41930.7	501272	178764	357397	279193	130219	356668	248129	-0.52349	0.46198
Q9WTM5	Ruvbl2	1	98.7919	12	1.25651e+07	1.31111e+07	1.15353e+07	1.56445e+07	1.57551e+07	1.65418e+07	1.20029e+07	1.10795e+07	1.18319e+07	1.16092e+07	1.10201e+07	1.46646e+07	1.41921e+07	1.20347e+07	-0.237894	0.0564519
Q6P5D3	Dhx57	1	94.9751	12	2.6138e+06	4.21389e+06	2.90517e+06	3.08565e+06	4.63225e+06	2.14696e+06	1.72632e+06	658134	1.05426e+06	775610	833797	1.51719e+06	3.26629e+06	1.09422e+06	-1.57775	0.00049763
Q8K023	Akr1c18	3	67.8936	12	4.38359e+07	5.41945e+07	4.48574e+07	4.22854e+07	5.30925e+07	3.85942e+07	4.3955e+07	4.64155e+07	4.60506e+07	6.23735e+07	6.80243e+07	6.24678e+07	4.61433e+07	5.48811e+07	0.250188	0.110579
P51855	Gss	1	64.6289	12	2.98342e+07	2.00626e+07	3.05276e+07	3.31842e+07	2.7387e+07	1.82982e+07	2.33535e+07	2.51817e+07	2.41941e+07	2.27649e+07	3.22098e+07	3.20967e+07	2.6549e+07	2.66334e+07	0.00458329	0.978338
Q3TCH7	Cul4a	1	61.4263	12	77115.6	72088.8	179573	119343	412134	103601	318400	49094.1	223863	120000	253249	104886	160643	178249	0.150037	0.799158
Q6PDG5	Smarcc2	1	59.0511	12	3.82887e+06	2.91766e+06	2.55858e+06	3.82671e+06	2.35676e+06	2.29169e+06	2.05521e+06	2.23161e+06	1.5492e+06	2.58149e+06	2.67254e+06	2.09754e+06	2.96338e+06	2.19793e+06	-0.431095	0.0437755
Q6GQW0	Abtb3	1	57.555	12	5.48843e+06	6.58258e+06	5.9281e+06	7.06251e+06	7.44079e+06	6.94752e+06	5.428e+06	6.17644e+06	6.27182e+06	8.91118e+06	9.04044e+06	8.46802e+06	6.57499e+06	7.38265e+06	0.16715	0.287383
Q9QYG0	Ndrg2	1	57.305	12	635207	326326	477974	356547	897464	970726	191691	217050	166936	925423	160184	734748	610707	399339	-0.612869	0.262915
Q8BX90	Fndc3a	1	51.2046	12	4.09615e+06	5.06256e+06	4.42241e+06	3.28486e+06	5.93812e+06	4.89851e+06	4.67808e+06	4.08357e+06	3.37553e+06	6.54318e+06	6.31048e+06	4.88698e+06	4.6171e+06	4.97964e+06	0.109053	0.575985
Q99MQ4	Aspn	1	50.8763	12	8.52545e+06	8.93767e+06	7.34675e+06	2.30121e+06	2.67248e+06	2.36134e+06	4.31849e+06	4.16373e+06	3.95168e+06	5.02304e+06	3.878e+06	3.02509e+06	5.35748e+06	4.06e+06	-0.400074	0.358255
Q91Z53	Grhpr	1	50.6504	12	601969	603585	800051	386964	506919	711814	1.32605e+06	338915	320784	735881	461226	729484	601884	652056	0.115512	0.767484
P46978	Stt3a	1	50.3152	12	1.43457e+06	1.88864e+06	1.33179e+06	1.64006e+06	1.41702e+06	1.76839e+06	1.3362e+06	1.46941e+06	1.54882e+06	2.5225e+06	2.38822e+06	2.29042e+06	1.58008e+06	1.92593e+06	0.28556	0.170419
Q99N95	Mrpl3	1	47.5447	12	3.13446e+06	2.69429e+06	2.58923e+06	2.56386e+06	2.88229e+06	3.65838e+06	3.00541e+06	2.89974e+06	2.38071e+06	2904829	4.2786e+06	2.50472e+06	2.92042e+06	2.99567e+06	0.0367032	0.82139
Q60865	Caprin1	1	47.3937	12	1.21272e+06	1.28389e+06	967684	1.32322e+06	1.31288e+06	1.01714e+06	798241	989746	797778	1.36062e+06	1.74019e+06	1.48632e+06	1.18626e+06	1.19548e+06	0.0111751	0.958303
Q8BG87	Tet3	1	47.2887	12	1.4006e+06	467139	953465	1.06105e+06	1.23407e+06	968970	748543	1.03827e+06	986979	1.17963e+06	548524	819606	1.01421e+06	886924	-0.193481	0.442917
Q9D6J6	Ndufv2	1	46.3456	12	1.58502e+06	1.21533e+06	941544	806741	515923	522826	742560	934965	911207	1.7751e+06	1.35305e+06	915392	931231	1.10538e+06	0.247329	0.469181
O09061	Psmb1	1	46.0314	12	499145	373475	310401	32056.5	380123	128355	117801	2704.19	59001.7	140863		175872	287259	99248.2	-1.53324	0.0506585
Q64105	Spr	1	45.5743	12	6.84762e+06	7.13215e+06	6.52097e+06	5.54123e+06	4.26948e+06	5.00821e+06	6.32401e+06	6.36885e+06	5.12294e+06	6.09348e+06	5.14102e+06	5.21688e+06	5.88661e+06	5.71119e+06	-0.0436446	0.744953
Q8K2V1	Ppp4r1	1	44.6904	12	1.64564e+06	2.60783e+06	1.87214e+06	1.77066e+06	2.01937e+06	2.16857e+06	1.00265e+06	1.39242e+06	1.51629e+06	2.91926e+06	1.80941e+06	1.63426e+06	2.01403e+06	1.71238e+06	-0.234082	0.339065
Q8BMJ2	Lars1	1	44.4113	12	7161.21		49554.1	124859	21333.2	146711	97059.3	555873	91459.8	64525.8	169110	353591	69923.6	221936	1.66629	0.130321
P18872	Gnao1	1	43.2392	12	5.25926e+06	5.53257e+06	4.91871e+06	2.63263e+06	2.5618e+06	2.68903e+06	3.90811e+06	6.46707e+06	2.85625e+06	1.81895e+06	2.54698e+06	3.03077e+06	3.93233e+06	3.43802e+06	-0.193806	0.590522
Q9WTX8	Mad1l1	1	42.9296	12	157179	248550	784797	446548	171896	269665	177449	390885	818850	235634	235804	707183	346439	427634	0.303774	0.594093
P52624	Upp1	2	42.7246	12	353911	100694	457780	282442	322297	297564	313969	248602	129756	829386	147217	928596	302448	432921	0.517418	0.410694
Q9QYC0	Add1	1	42.2787	12	36233.8	158709	314166	33745.5	707725	386734	232953	310820	43825.9	244476	176124	173442	272885	196940	-0.470539	0.510126
P70694	Akr1c6	1	42.1806	12	67687.7	117808	73027.4	271927	89013.7	21745.6	32441.9	1544.27	67869.1	144121	173160	80670.2	106868	83301	-0.359427	0.606421
Q61586	Gpam	1	42.0082	12	4.93934e+06	1.12843e+07	4.18411e+06	3.80366e+06	7.26912e+06	5.34157e+06	5.10993e+06	5.23952e+06	1.01883e+07	3.43349e+06	1.11279e+07	4.02123e+06	6.13701e+06	6.52006e+06	0.0873485	0.832317
P10518	Alad	1	41.9362	12	1.53122e+06	2.30577e+06	1.23847e+06	1.23668e+06	708816	1.63503e+06	1.66846e+06	774782	1134290	1.19734e+06	2.95525e+06	1.14153e+06	1.44267e+06	1.47861e+06	0.035503	0.927373
Q8C1A5	Thop1	1	41.8976	12	497168	304206	83457.7	443428	388492	358213	301817	87827	360489	746674	100057	488210	345827	347512	0.0070124	0.988852
P36552	Cpox	1	40.1129	12	886614	1.69954e+06	954911	1.22174e+06	1.97497e+06	1.20138e+06	1.07803e+06	1.11705e+06	977210	1.27848e+06	1.1195e+06	1.35711e+06	1.32319e+06	1.15456e+06	-0.196675	0.380648
O70400	Pdlim1	1	40.0101	12	1.84138e+06	1.5293e+06	1.16088e+06	989441	1.01697e+06	756999	1.77292e+06	1.94102e+06	1.53109e+06	974837	689141	1.89569e+06	1.21583e+06	1.46745e+06	0.271369	0.369133
Q9D9V3	Echdc1	1	39.1875	12	1.69227e+06	1.77753e+06	1.41376e+06	2.35369e+06	2.76973e+06	2.11252e+06	2.42441e+06	2.45812e+06	1.41124e+06	2.53118e+06	2.59789e+06	2.89234e+06	2.01992e+06	2.38586e+06	0.240215	0.233197
Q61301	Ctnna2	1	38.541	12	6020.46	91565.9	39237.2	49340.2	16845.4	53516.6	46105.3	41420.4	28301.7		72659.8	42871.4	42754.3	46271.7	0.114061	0.821526
Q60598	Cttn	1	38.5112	12	4.23678e+06	2.39568e+06	4.03312e+06	3.41047e+06	4.11163e+06	3.50216e+06	3.94234e+06	3.16424e+06	3.13693e+06	772413	1.6307e+06	4.81813e+06	3.61497e+06	2.91079e+06	-0.312574	0.316463
P57776	Eef1d	1	37.7442	12	840679	726912	907537	1.034e+06	841976	938166	957760	1.0787e+06	937419	923878	822927	780022	881546	916783	0.0565456	0.573764
P26928	Mst1	1	37.5748	12	217109	435469	1.24857e+06	1.09198e+06	756818	1.03835e+06	507083	413516	653146	667289	433122	1.6622e+06	798049	722726	-0.143027	0.772814
Q58FA4	E2f8	1	35.9266	12	905448	837066	6.29129e+06	6.07075e+06	474431	460826	4.63458e+06	4.51053e+06	274515	6.16702e+06	385053	352119	2.50663e+06	2.72064e+06	0.118193	0.896041
O88428	Papss2	1	35.9085	12	134335	122927	91637	154527	64879.2	50834.6	95183.1	99014.5	64949.9	112566	86185.4	198597	103190	109416	0.0845212	0.810231
Q8VEL2	Mtmr14	1	34.3388	12	3.16639e+06	2.84668e+06	150561	68005.7	134533	205078	274292	210155	107432	229968	197435	284880	1.09521e+06	217360	-2.33304	0.178494
O70503	Hsd17b12	1	34.3349	12	2.53203e+06	236578	3.01962e+06	109186	115097	161540	2.14657e+06	3.18077e+06	2.77354e+06	248231	20260.1	206315	1.02901e+06	1.42928e+06	0.474035	0.630709
Q61137	Astn1	1	34.2923	12	2.60545e+06	3.00832e+06	2.85127e+06	2.92192e+06	3.24381e+06	3.15114e+06	1.00577e+06	3.38844e+06	295744	73500.7	5.91737e+06	526455	2.96365e+06	1.86788e+06	-0.665974	0.276616
Q9WVG9	Msl3	1	34.1837	12	3.67098e+06	3.66445e+06	4.26483e+06	2.99079e+06	4.43227e+06	2.65535e+06	2.78783e+06	2.75505e+06	1.83778e+06	4.32636e+06	3.1571e+06	2.79026e+06	3.61311e+06	2.9424e+06	-0.29625	0.153914
Q6P8J7	Ckmt2	1	34.1768	12	170320	253478	191002	97965.9	35991.3	25265.9	122407	206034	207784	457275	351420	175950	129004	253479	0.974447	0.0774668
Q5SSZ5	Tns3	1	33.1547	12	408918	1.82053e+06	756966	2.51551e+06	2.21915e+06	416951	1.70511e+06	1.95541e+06	1.42156e+06	1.85912e+06	260142	586965	1.35634e+06	1.29805e+06	-0.0633688	0.906038
O35286	Dhx15	1	32.6418	12	298181	897610	978135	317602	157087	712312	79817.9	97964.7	297446	191152	158297	699736	560155	254069	-1.14061	0.10249
Q99LB2	Dhrs4	1	30.4994	12	413118	362047	833946	493821	208787	939108	700286	388495	983835	1.21659e+06	709706	481185	541804	746682	0.462722	0.260371
Q9CZX8	Rps19	1	30.3488	12	12851.8	377338	337528	269943	446069	492151	556114	684564	394718	410293	229540	392430	322647	444610	0.462585	0.226421
Q3UHD1	Adgrb1	1	30.3425	12	414609	471449	249919	542455	425693	317082	385769	576668	7.95117e+06	907783	760579	533424	403534	1.85257e+06	2.19876	0.26339
Q60936	Coq8a	1	29.9987	12	214586	353706	92682.7	108709	81096	223159	271221	223156	208168	309774	381327	272927	178990	277762	0.633974	0.0770462
P97855	G3bp1	1	29.9121	12	2.05288e+07	1.77942e+06	1.32701e+07	8.7531e+06	1.3926e+06	1.24165e+06	821014	5.15361e+06	1.12004e+06	613767	993155	649918	7.8276e+06	1.55858e+06	-2.32833	0.0875623
O70305	Atxn2	1	29.7438	12	878810	1.4745e+06	1.13249e+06	1.43832e+06	687444	1063394	892084	1.01831e+06	872120	830408	899898	1.16449e+06	1.11249e+06	946219	-0.233551	0.24841
Q3UHB1	Nt5dc3	1	29.6235	12	385746	902493	367362	831130	526338	675349	330474	327912	420124	542119	352441	960766	614736	488972	-0.330215	0.376766
Q9Z2Z6	Slc25a20	1	29.4521	12	1.69026e+06	2.52106e+06	2.67318e+06	2.53626e+06	529939	2.45286e+06	2.3534e+06	2.06194e+06	2.04399e+06	1.99619e+06	1.807e+06	8.02992e+06	2.06726e+06	3.04874e+06	0.560492	0.374021
Q99LE6	Abcf2	1	29.0458	12	1.63452e+06	566509	851411	1.19963e+06	933057	788699	486133	575580	953250	1.20796e+06	592594	955611	995638	795187	-0.324327	0.321358
Q62018	Ctr9	1	28.8451	12	3.05597e+06	3.00106e+06	3.19614e+06	3.3222e+06	3.15766e+06	2.374e+06	2.90587e+06	2.99229e+06	2.97766e+06	2.97332e+06	2.65463e+06	2.94941e+06	3.01784e+06	2.90886e+06	-0.0530615	0.473567
Q9Z1S0	Bub1b	1	28.5103	12	302724	404479	274038	469838	655184	225571	496874	337870	521238	231655	885808	316421	388639	464978	0.258731	0.52294
Q9CQM9	Glrx3	1	27.7595	12	3.15019e+06	2.91929e+06	2.38312e+06	2.32254e+06	3.22677e+06	2.46715e+06	2.25512e+06	1.45303e+06	2.38291e+06	3.11643e+06	2.71487e+06	2.43787e+06	2.74485e+06	2.39337e+06	-0.19768	0.237266
Q6GQT9	Nomo1	1	27.29	12	1.09861e+06	558104	255976	926897	356015	441393	5.98289e+06	532834	6.821e+06	905252	1.39015e+06	2.16229e+06	606165	2.96573e+06	2.29061	0.0619161
Q8R1G2	Cmbl	1	27.1622	12	1.83224e+06	637678	862267	937749	1.44969e+06	945150	1.41851e+06	875027	1.50041e+06	1.18321e+06	1.03394e+06	2.39814e+06	1.1108e+06	1.40154e+06	0.335419	0.33216
Q9Z1R2	Bag6	1	26.9656	12	970034	1.45936e+06	1.4707e+06	980250	772221	691908	647241	745589	867438	916004	950339	1.17951e+06	1.05741e+06	884353	-0.257843	0.292944
Q99MI1	Erc1	1	26.8335	12	739925		399769	270580	148371	166866	173467	67986.6	418500	101369	317002	381261	345102	243264	-0.504499	0.413172
P97873	Loxl1	1	26.7901	12	126550	168468	2.10108e+06	1.37646e+06	1.3551e+06	125291	1.00697e+06	129444	36355.7	1.10668e+06	1.18316e+06	1.13778e+06	875490	766731	-0.191371	0.795948
Q91YR9	Ptgr1	1	26.6898	12	318365	136325	17107.3				195623	41510.6	34216.6	326028	20003.2	271498	157266	148147	-0.0861786	0.928854
Q60996	Ppp2r5c	1	26.6526	12	2.05466e+06	1.32566e+06	2.57902e+06	1.04897e+06	521036	1.20079e+06	696806	501772	787325	1.13369e+06	1.10884e+06	106542	1.45502e+06	722496	-1.00998	0.0573716
Q9WV55	Vapa	1	26.4138	12	281869	152834	207638	304540	34669.2	94157.9	169214	268869	206759	476684	282105	501088	179285	317453	0.824292	0.0816099
Q9DBR1	Xrn2	1	26.2602	12	17159.1	42798.5	216406	47214.6	151788	23187.5	93567.9	92639	107627	222273	193893	27716.8	83092.2	122953	0.565318	0.391116
O35711	Ppfibp2	1	26.2544	12	2.07397e+06	2.31287e+06	2.08422e+06	1.9482e+06	1.41908e+06	2.29334e+06	1.69983e+06	1.7952e+06	1.67324e+06	7.15728e+06	1.61058e+06	1.07271e+06	2.02195e+06	2.50148e+06	0.307035	0.623374
Q8BTH8	Csnk1g1	1	26.1371	12	80708.6	22038	76741.3	555565	484771	85418	74487.6	111153	14786.8	843452	130924	135713	217540	218419	0.0058176	0.995699
Q08879	Fbln1	1	25.3505	12	2.22684e+06	262261	243911	1.31466e+06	1.204e+06	680086	731801	678661	714556	878565	328828	297282	988626	604949	-0.708612	0.263244
Q8C129	Lnpep	1	25.2168	12	146331	873607	422243	356912	286759	686448	84854.6	135163	96324	458383	333346	240660	462050	224788	-1.03948	0.0882725
Q9D8W5	Psmd12	1	24.6576	12	2.00473e+06	2.38471e+06	2.1733e+06	3.83809e+06	2.77032e+06	2.82855e+06	1.32495e+06	1.88947e+06	1.94396e+06	3.79552e+06	3.67177e+06	2.18312e+06	2.66662e+06	2.46813e+06	-0.11159	0.697411
Q8VDQ8	Sirt2	1	24.5025	12	1.36508e+07	1.39487e+07	1.44075e+07	9.22979e+06	1.07216e+07	1.00952e+07	5.52191e+06	5.36615e+06	6.33786e+06	5.90411e+06	6.59413e+06	6.2842e+06	1.20089e+07	6.00139e+06	-1.00074	7.84347e-05
P12382	Pfkl	1	24.2143	12	1.24053e+06	1.04035e+06	1.13895e+06	836572	866940	544852	601490	784669	605613	1.45637e+06	991766	1.62018e+06	944699	1.01001e+06	0.0964481	0.756981
Q9CQV8	Ywhab	1	23.6206	12	686033	392987	800517	191984	873847	827452	555939	130087	236364	79018.9	408717	474723	628803	314142	-1.00119	0.045118
Q9WV31	Arc	1	23.492	12	2.86888e+06	3.79102e+06	3.26139e+06	3.12972e+06	3.17026e+06	3.02282e+06	3.26315e+06	2.89438e+06	3.24573e+06	4.88922e+06	4.89308e+06	4.87283e+06	3.20735e+06	4.00973e+06	0.322125	0.0823883
Q3TDD9	Ppp1r21	1	23.4518	12	461421	838483	717913	1.34855e+06	1.35119e+06	1.45412e+06	932746	849322	816038	1.00376e+06	1.04041e+06	1.02999e+06	1.02861e+06	945378	-0.121739	0.638868
Q9QXT0	Cnpy2	1	23.0398	12	911840	2.67486e+06	191418	313048	103696	272711	247022	295538	2.84461e+06	690958	990599	203006	744596	878622	0.238785	0.821004
Q9Z0W3	Nup160	1	22.9966	12	206295	46903.3	79600.2	33445.8	191982	159050	184583	110920	231355	101706	180467	553912	119546	227157	0.926127	0.181744
Q9D964	Gatm	1	22.905	12	199036	143990	137576	303620	374903	100586	333897	289419	299775	210784	327377	160203	209952	270243	0.364198	0.275238
Q8K310	Matr3	1	22.8371	12	188661	192995	145519	225987	157874	547370	174949	638104	400868	99145.4	189056	113427	243067	269258	0.147634	0.809834
P70460	Vasp	1	22.7858	12	46130.9	356498	153579	87715.4	121655	82613.6	113289	64415.4	154902	134242	310612	140601	141365	153010	0.114199	0.841841
Q9EQF6	Dpysl5	1	22.7194	12	662336	938398	298747	82317.8	81794.9	102978	18506.4	84778.7	74619.5	137576	76955.7	170061	361095	93749.7	-1.94549	0.10264
Q60676	Ppp5c	1	22.5763	12	431051	286981	339520	385298	238121	233390	440764	443947	433731	639730	493566	270941	319060	453780	0.508164	0.0439173
Q8C6K9	Col6a6	1	22.5694	12	393515	569492	335932	641364	552387	525394	894909	518807	524377	1.42546e+06	813622	378401	503014	759262	0.594	0.145309
Q5SUR0	Pfas	1	22.1882	12	1.73191e+06	1.49498e+06	366673	827623	781125	2.70416e+06	310135	214006	211716	2.12936e+06	779899	2.01804e+06	1.31775e+06	943859	-0.481428	0.475074
Q6P9R2	Oxsr1	1	21.9483	12	506109	779495	647509	8.06327e+06	742822	2.51091e+06	460423	342244	3.21528e+06	518093	579149	620425	2.20835e+06	955936	-1.20799	0.355179
Q8R180	Ero1a	1	21.8611	12	27886.9	44979.1	35721.9	65105.3	109915	102277	73370.2	54366.9	77561.8	463269	305650	77721.1	64314.3	175323	1.44681	0.147566
Q91WC3	Acsl6	1	21.0922	12	5.38215e+06	4.96108e+06	5.62968e+06	6.91369e+06	4.54066e+06	7.86537e+06	3.88914e+06	3.17166e+06	4.76273e+06	4.23598e+06	7.2023e+06	3.46978e+06	5.88211e+06	4.45526e+06	-0.400821	0.0999584
Q07076	Anxa7	1	21.0637	12	6.96618e+06	8.50402e+06	3.29997e+06	6.99876e+06	8.87184e+06	3.70762e+06	5.02573e+06	6.00425e+06	1.75791e+06	6.52859e+06	1.02771e+07	3.30335e+06	6.3914e+06	5.48282e+06	-0.221213	0.568589
Q9EQU5	Set	1	20.5954	12	1.46831e+06	1.34099e+06	1897249	1.7643e+06	2.41984e+06	1.41609e+06	790169	3.26186e+06	1.70093e+06	2.55065e+06	1.60008e+06	2.64383e+06	1.7178e+06	2.09125e+06	0.283809	0.372273
Q6NVG7	Colgalt2	1	20.5281	12	1.43887e+06	1.38422e+06	1.7223e+06	1.33573e+06	1.71408e+06	1.40661e+06	878789	1.25759e+06	1.19287e+06	979127	1.56523e+06	1.31578e+06	1.5003e+06	1.19823e+06	-0.324347	0.0333416
P10711	Tcea1	1	20.3538	12	2.1306e+06	529796	241509	280074	784425	402025	859200	565074	569149	664716	955561	802304	728072	736001	0.0156252	0.979372
Q9Z0P5	Twf2	1	20.0802	12	191139	1.3154e+06	929464	1.08146e+06	440494	869036	605028	449742	1.35215e+06	366019	274593	271651	804499	553197	-0.540298	0.31728
Q8BP92	Rcn2	1	19.7523	12	585052	546883	584714	479713	601158	333903	384316	468249	248450	1.28143e+06	931232	836066	521904	691624	0.406204	0.328492
Q8BHF7	Pgs1	1	19.6022	12	472607	704499	1.03385e+06	731845	666224	729124	344580	3.37408e+06	451006	381166	487913	6.4901e+06	723025	1.92147e+06	1.4101	0.2744
Q3URE1	Acsf3	1	19.3606	12	66287		5895.96	187175	155260	69719.8	19311	15520	4982.52	22667.3	282135	230092	96867.4	95784.6	-0.0162177	0.986846
Q7TQI3	Otub1	1	19.2563	12	282114	1.17887e+06	1.03563e+06	865329	363179	190985	680808	413926	937698	1.0772e+06	1.47295e+06	615375	652686	866327	0.408523	0.379923
Q8BFP9	Pdk1	1	19.1112	12	383103	224874	266610	160029	150140	376100	220938	201322	125076	1.15547e+06	1.01693e+06	137668	260143	476234	0.872368	0.302307
Q8C5W0	Clmn	1	19.0931	12	34706.2	15242.4	3088.88	49884.2	19206.2		4523.22	22524.8	56974.3	48011.6	176296	41251.2	24425.6	58263.5	1.2542	0.264122
Q9Z1G3	Atp6v1c1	1	19.0859	12	59993.6	63987	245602	744384	41904.4	675159	13488.9	36276.4	179137	15042.6	108576	43307.2	305172	65971.3	-2.20971	0.105581
Q9QYE6	Golga5	1	19.041	12		52370.5	26314.9	127627	177921	14637.3	229825	99807.3	735.128	29519.4	12044.9	71028	79774.1	73826.6	-0.11178	0.90357
P47802	Mtx1	1	19.0202	12	43968.1	527796	13907.2	372484	15266	332376	79074	257954	31223.3	356427	558933	409513	217633	282187	0.374758	0.609273
P46412	Gpx3	1	18.9399	12	511311	1.27533e+06	1.17587e+06	1.07704e+06	839538	472379	878457	439561	28193561	920184	3.93004e+07	1.70818e+06	891913	1.19067e+07	3.73873	0.149631
P00186	Cyp1a2	1	18.3749	12	397370	406559	444440	247116	214493	267672	261159	430324	346997	238824	144561	313833	329608	289283	-0.188272	0.491569
O88532	Zfr	1	18.2027	12	122671	698436	621843	887698	1.10149e+06	816306	240430	502689	441338	761029	500272	568817	708073	502429	-0.494978	0.205731
P03987	#N/A	1	18.1642	12	286551	326113	689009	1.19088e+06	382037	480930	615956	1.13344e+06	353821	868326	695390	703731	559253	728445	0.381319	0.356836
Q4LDG0	Slc27a5	1	17.5242	12	211920	25872.3	107179	94533.4	27968.5	31999	34981.5	46438.1	73394.5	11129	43748.5	18793.8	83245.3	38080.9	-1.1283	0.17484
Q99LI7	Cstf3	1	16.5566	12	793230	582541	496182	520266	212051	703089	507449	244330	248484	1.20999e+06	781049	401844	551226	565525	0.0369456	0.935739
P62334	Psmc6	1	15.4807	12	204463	141555	148636	184305	79790.3	156866	64272.5	78318.7	126237	157135	76055.1	908476	152603	235082	0.623387	0.559347
Q8BL99	Dop1a	1	15.2905	12	276559	1.19049e+06	880618	690940	531690	292700	605391	1.79049e+06	1.3593e+06	1.16432e+06	475054	2.71515e+06	643833	1.35162e+06	1.06993	0.0826104
Q00724	Rbp4	1	15.2448	12	161629	264312	232142	145987	72699.5	1.16601e+06	85502.9	69231.1	9682.02	192138	33044.1	61101.5	340463	75116.6	-2.18029	0.148274
P16056	Met	1	15.2372	12	192097	413095	456091	76512.5	347132	841590	113969	39746.5	1.32527e+06	20500.3	55498.8	37534.1	387753	265419	-0.546864	0.618606
Q9CPV4	Glod4	1	15.2301	12	147293	616657	531996	161503	741698	26989.8	181999	92285	9471.14	51542.8	809124	195316	371023	223290	-0.732592	0.407039
Q9WVE8	Pacsin2	1	15.2199	12	2.51508e+06	251051	350768	429696	415764	247502	410966	592061	301504	262926	624647	381041	701644	428857	-0.710241	0.476909
P28656	Nap1l1	1	14.4284	12	1.12877e+06	1.14208e+06	1.05876e+06	1.04834e+06	1.22844e+06	1.02828e+06	763317	815104	804445	906987	1.08896e+06	1.36457e+06	1.10578e+06	957231	-0.208121	0.165252
G5E8K5	Ank3	1	14.164	12	477072	634058	649333	701340	861871	743444	579439	490404	909102	1.0243e+06	673903	504092	677853	696874	0.0399254	0.859314
P62852	Rps25	1	14.0512	12	568301	662434	648801	717007	664475	778218	42342.9	430302	536384	442142	616703	372295	673206	406695	-0.727102	0.0112077
Q9R0P9	Uchl1	1	13.7327	12	101238	271422	60915.9	52081.6	179003	123117	32670.8	30605.4	35647.1	113529	321088	298356	131296	138649	0.0786151	0.912272
P21661	Pcsk2	1	11.5607	12	434378	107355	149097	73600.4	45041.4	47226.7	94539.3	115723	51315.9	408556	341866	95067.5	142783	184511	0.369885	0.639052
Q3UQ84	Tars2	1	11.5575	12	287124	375048	172660	306982	448126	123238	323729	50102.5	327128	349127	248741	310272	285530	268183	-0.0904221	0.802488
P28738	Kif5c	1	11.557	12	86097.9	419417	83697.5	86527.2	227961	141293	129557	205845	171609	42331.7	20351.2	91634	174166	110221	-0.660058	0.324144
Q3TES0	Iqsec3	1	11.5358	12	243212	288396	227379	34230.8	340935	274989	91334.5	186219	206691	843749	134004	277911	234857	289985	0.304195	0.660259
P36916	Gnl1	1	11.4694	12	5397.85	33153.6	39675.6	124056	59411.5	190330		223370	78910.1	34001.7	42604.7	21350.4	75337.5	80047.3	0.0874858	0.920206
A3KGB4	Tbc1d8b	1	11.4555	12	581499	705474	386507	560123	95813	545817	550625	477437	851761	135979	536588	718316	479206	545118	0.185924	0.628868
Q62188	Dpysl3	1	11.3831	12	219076	51413.3	232720	326025	127320	163233	97873.3	33641	297665	361994	332610	123426	186631	207868	0.155479	0.763834
P35235	Ptpn11	1	11.3666	12	575899	830926	537500	500711	574526	1.58024e+06	619958	721220	262075	1.0517e+06	1.28096e+06	857922	766634	798972	0.0596068	0.887459
Q8BP47	NARS1	1	11.3572	12	403530	486366	687539	1.46674e+06	298057	458270	144489	51837.3	330574	41630.6	82584.5		633417	130223	-2.28217	0.0322783
Q9WUU7	Ctsz	1	11.3169	12	79287.9	65903.1	183448	208325	67625.8	15962.6	87019.4	107692	119665	99595.6	54362.9	324826	103425	132193	0.354059	0.578647
Q9CZS1	Aldh1b1	1	10.3598	12	739181	851292	915498	1.11376e+06	1.03147e+06	911469	729695	825046	697300	595386	148432	728502	927113	620726	-0.578788	0.0217368
P51881	Slc25a5	1	10.3539	12	583840	408020	482316	475044	528492	495506	279073	264660	208088	372970	370647	317508	495536	302158	-0.713689	0.000283615
Q99NB1	Acss1	1	9.68812	12	680287	67678.8	101246	194506	274439	391507	79608.3	340070	68200.6	84026.8	403856	463403	284944	239861	-0.24848	0.712205
P46471	Psmc2	1	9.6334	12	145642	56690.7	53205.4	214571	75658.7	105005	53782.8	60893.9	75819	17320.7	46321.8	21452.8	108462	45931.8	-1.23962	0.043808
Q8VDM6	Hnrnpul1	1	9.03938	12	5.82409e+06	6.21141e+06	6.30387e+06	3.41953e+06	5846664	5.25708e+06	1.7754e+06	5.30744e+06	1.70229e+06	4.65861e+06	2.94743e+06	3.11061e+06	5.47711e+06	3.2503e+06	-0.752843	0.0136156
Q9EPX2	Papln	1	8.96193	12	469059	256537	332623	113227	332148	399661	240300	219349	320284	312832	91261	180321	317209	227391	-0.480257	0.173209
P98064	Masp1	1	8.3347	12	97261.8	235278	168148	181593	250317	138667	112659	109385	299515	189197	296768	69397.1	178544	179487	0.00759757	0.984412
Q05816	Fabp5	1	7.93571	12	387693	372317	334788	264398	279596	244183	314722	206952	304824	299161	328338	437355	313829	315225	0.00640353	0.971942
Q3URU2	Peg3	1	7.74028	12	262022	222457	498051	54901.3	234988	229963	187795	252091	1.8911e+06	353846	281477	380778	250397	557847	1.15565	0.28867
Q8BMF3	Me3	1	7.73762	12	660857	241329	620595	84410.7	18553.1	240339	221137	282743	129318	749664	31963.8	223460	311014	273048	-0.187826	0.805474
P62270	Rps18	1	7.73614	12	185379		87083.6	130725	1766.03	122824	76545.9	272423	102269	305255	260605	494693	105555	251965	1.25522	0.0787209
Q9CWS0	Ddah1	1	7.72632	12	157730	512547	840097	159954	262826	713484	188727	208790	109762	186499	248759	151049	441106	182264	-1.27509	0.0585453
Q80TT2	Baiap3	1	7.67358	12	1.43597e+06	754647	943701	1.24263e+06	3.13118e+06	1.47592e+06	865362	1.60596e+06	1.68876e+07	778109	1.77806e+06	1.44524e+06	1.49734e+06	3.89339e+06	1.37862	0.383171
Q80Z38	Shank2	1	7.65591	12	1.12443e+06	361226	323962	463546	522134	355311	295081	387033	155159	385803	357017	323985	525102	317346	-0.726539	0.137611
Q3B7Z2	Osbp	1	7.65293	12	399618	1.51515e+06	945490	822612	884470	244666	438782	466584	918619	497794	1.70302e+07	1.76825e+06	802001	3.52003e+06	2.13391	0.34057
Q8CI59	Steap3	1	7.635	12	298647	423171	152949	442545	165275	412305	1.30407e+06	263817	684254	695045	678172	918665	315815	757338	1.26186	0.014445
P16014	Chgb	1	7.6225	12	118304	2.14738e+06	95031.7	53845.9	40074	1651.9	1.59106e+06	913021	11235	47035.8	1.54551e+06	1.50014e+06	409381	934666	1.19101	0.281869
Q9JIX8	Acin1	1	7.6135	12	285597	302729	301729	207848	264797	226926	204417	180304	158984	420289	150966	177596	264938	215426	-0.29846	0.294197
P06837	Gap43	1	7.59354	12	704619		99681.3	169886	383136	74748.3	3.93871e+06	116212	150159	245921	735398	657279	286414	973946	1.76574	0.334706
Q99K41	Emilin1	1	7.58897	12	6708.8	47837.9	497845	27442.6	25708.5	388765	14657.6	170306	2541.06	175676	159354	49277.4	165718	95302	-0.798152	0.476101
Q9R257	Hebp1	1	7.58709	12	192216	184366	86299.1	50032.4	194018	87451.4	50279.4	24385	119684	390361	432108	301748	132397	219761	0.731064	0.284236
P63323	Rps12	1	7.58509	12	235597	374640	298490	173070	280992	165071	65738.3	108060	192133	232598	124353	283973	254643	167809	-0.601656	0.0943096
Q80X50	Ubap2l	1	7.55629	12	1.32496e+06	142156	204353	318069	226022	179862	106533	134883	17580.8	74114.4	182649	322659	399236	139736	-1.51453	0.205441
Q9JIG7	Ccdc22	1	7.55141	12	285067	374274	368228	596121	421624	525356	230460	443262	357319	717928	734942	357160	428445	473512	0.14429	0.650742
Q8BRF7	Scfd1	1	7.53186	12	1.4019e+06	968569	1.70383e+06	1.25171e+06	696164	1.04635e+06	1.96628e+06	2.01553e+06	1.88227e+06	1.51883e+06	1.63068e+06	1.60059e+06	1.17809e+06	1.76903e+06	0.586514	0.00558652
Q6NV83	U2surp	1	6.71928	12	582489	737582	612575	664035	481502	1.07864e+06	459687	758052	436970	586227	818773	1.28309e+06	692803	723799	0.0631438	0.844242
O08539	Bin1	1	6.67106	12	101452	293379	130242	94949.9	127472	121512	320521	80040.3	126498	157544	141323	84485.7	144834	151735	0.0671507	0.886321
P0DP26	Calm1	5	5.38406	12	50496.8	528542	175186	145047	298461	301573	119123	134139	80690.1	225171	737171	372182	249884	278079	0.154235	0.821865
Q6DIA2	Exoc3l4	1	3.91811	12	14755	37385.6	15772	22159.2	6852.16		37739.6	67090.8	43199.7	7467.57	5816.09		19384.8	32262.8	0.734944	0.33844
P97821	Ctsc	1	3.90569	12	91676.9	259598	165148	165200	40657.3	78202.9	298575	116812	299155	64202.2	186078	158661	133414	187247	0.489035	0.313464
Q66X22	Nlrp9b	1	3.89729	12	26336.9	263459	77621.3	229991	223813	44803.2	128894	57238.3	235783	66440.4	79079.4	135216	144337	117109	-0.301599	0.60563
P14901	Hmox1	1	3.8927	12	362185	745511	287634	673634	111609	720177	122149	833809	444923	73584.1	887619	669538	483458	505270	0.0636642	0.905858
P59999	Arpc4	1	3.87742	12	60927.6	228029	88999	45770.8	80979.5	1.30489e+06	51921.4	63036.6	954498	43249.6	81300.9	108229	301599	217039	-0.474678	0.742803
Q9D5V6	Syap1	1	3.86696	12	199326	509323	16289		49601.3		26066.6	121183	102522	306911	20411.8	303949	193635	146840	-0.399089	0.683701
Q6DFW4	Nop58	1	3.86438	12	99264.4	79180.6	21283.1	208135	59528.9	33708.9	22016.2	31980.1	139294	39218.9	33078.4	14387.9	83516.8	46662.5	-0.839803	0.295307
Q64374	Rgn	1	3.86353	12	143519	503878	235613	730528	553020	54091.3	668114	408466	249887	439867	480426	517672	370108	460739	0.316002	0.473823
Q3UM45	Ppp1r7	1	3.85927	12	48154.1	131940	51563.8	158988	127479	122772	35174.3	65024	65857.6	118276	78626.5	69414.2	106816	72062.2	-0.567815	0.140795
Q6P1G2	Kdm2b	1	3.85843	12	325023	267356	65613.5	70605.5	8895.62	55574.2	23610.1	19947.5	15855.7	280475	22044.2		132178	72386.5	-0.868688	0.447183
Q9JHJ0	Tmod3	1	3.8484	12	224813	189176	254722	86585	260204	38457.7	55366.9	30049.8	247566	53599.3	127504	193431	175660	117920	-0.57498	0.292844
Q91WQ3	Yars1	1	3.84429	12	1.84884e+06	2.14253e+06	113728	679114	648288	2.62746e+06	780263	140948	897702	1.1761e+06	96853.4	2.18783e+06	1.34333e+06	879949	-0.610318	0.389129
P17879	Hspa1b	2	3.83941	12	131785	123918	248651	323306	334575	424425	146989	101436	74783	328747	283210	286379	264443	203591	-0.377287	0.378197
P56391	Cox6b1	1	3.8378	12	128261	29585.3	36247.5	320678	121671	50146.1	154041	133558	92440.3	5717.7	102584	129924	114432	103044	-0.151222	0.823347
Q9R1V6	Adam22	1	3.82353	12	9.07343e+06	4.93258e+06	4.93408e+06	6.03006e+06	6.17063e+06	179050	3.71284e+06	174587	3.66304e+06	1.57368e+07	7.41793e+06	7.68673e+06	5.21997e+06	6.39866e+06	0.293727	0.645515
Q9JHH6	Cpb2	1	3.82275	12	296797	1.28147e+06	949862	637435	641658	413380	874896	689362	615237	1.35938e+06	907011	1.38743e+06	703434	972219	0.466866	0.207963
B2RXR6	Ankrd44	1	3.82198	12	734777	790962	717133	750025	759660	673716	292077	283469	286039	722119	769250	814886	737712	527973	-0.482593	0.0846222
Q8JZU2	Slc25a1	1	3.81504	12	164617	60980.5	195049	198311	122310	255138	137048	118438	115004	150169	149771	125880	166067	132719	-0.3234	0.265213
Q7TSE6	Stk38l	2	3.80372	12	459132	4.78871e+06	286705	4.54489e+06	4.56742e+06	311000	186232	211890	20971.3	342266	1.02248e+08	5.73891e+06	2.49298e+06	1.81247e+07	2.86202	0.376128
P23492	Pnp	2	3.79927	12	4.03595e+06	1.99562e+06	2.54479e+06	105779	107492	53764.8	79878.6	344117	3.50409e+06	274601	471436	126690	1.4739e+06	800135	-0.881324	0.455696
Q8R0G9	Nup133	1	3.7978	12	557437	587810	569888	599885	603482	485427	395187	46869	27051.5	444067	56574.4	32909.7	567322	167110	-1.76337	0.00065188
P11679	Krt8	1	3.79124	12	493479	422575	354267	884292	1.92881e+06	467599	531896	617017	30938.3	491981	966784	613078	758504	541949	-0.485	0.449531
P10922	H1-0	1	3.7862	12	85148.6	29617.5	5743.29	79210.6	51039	3931.32	19509.9	9218.08	245123	24337.7	61423.5	16810.9	42448.4	62737.3	0.563613	0.622377
Q8CJ40	Crocc	1	3.78477	12	950561	808311	569318	760521	663966	436948	142137	262253	209135	42074	959669	316109	698271	321896	-1.11719	0.0333895
P31428	Dpep1	1	3.78051	12	162069	604003	231405	692431	131919	160176	113508	87909.1	657262	122641	114362	78986.9	330334	195778	-0.754704	0.35177
Q14DH7	Acss3	1	3.7791	12	144697	157314	141350	97067.8	6063.16	151163	48277.9	9952.48	9887.6	11624.2	26500.1	137302	116276	40590.7	-1.51833	0.0356583
Q99L45	Eif2s2	1	3.77074	12	124936	59054.7	295422	61759.3	90701	119087	103886	110417	4086.61	108790	49127.4	722993	125160	183217	0.549777	0.624787
Q8CIM7	Cyp2d26	1	3.77074	12	74863.7	2.86177e+06	1.7587e+06	1.66333e+06	1.79278e+06	1.62085e+06	1.35374e+06	674231	735924	1.51218e+06	1.37471e+06	632391	1.62871e+06	1.0472e+06	-0.637203	0.176879
Q9JI91	Actn2	1	3.76525	12		1.22859e+06	312911		65793.5	40211.9	147669			44063.3	1.0184e+06	31530.4	411876	310417	-0.408003	0.791155
Q9EQW7	Kif13a	1	3.76321	12	208823	114486	191257	169366	178743	211159	298597	31025.2	113624	72103.9	188629	148039	178972	142003	-0.333816	0.39129
P70232	Chl1	1	3.75983	12	97426.9	104774	88922.6	65023.4	148959	82420.2	74773.4	77431.1	114764	51921.4	149993	311436	97921	130053	0.40941	0.447351
Q99L47	St13	1	3.75714	12	29303.2	519653	81318.2	373190	362734	126309	297976	251197	44529.5	132420	386488	126493	248751	206517	-0.268443	0.667909
Q922Q8	Lrrc59	1	3.74009	12	250939	423685	252849	656595	57499.7	582889	526422	102515	348791	22574.9	254729	909268	370743	360717	-0.0395532	0.95154
O54734	Ddost	1	3.7388	12	238228	572533	618297	243832	80879.7	10105.4	49712.4	151763	15578.3	157857	106881	78241.3	293979	93338.9	-1.65516	0.0849134
Q9Z1Z2	Strap	1	3.33294	12	59015.4	911909	857729	849341	939813	24382.2	931524	918480	109847	1.49752e+06	1.54938e+06	82174	607032	848155	0.482556	0.464969
Q9QXE0	Hacl1	1	2.80333	12	231590	164671	607963	446126	582426	568573	551975	394805	77792.8	567069	545207	100717	433558	372928	-0.21733	0.629439
P49710	Hcls1	1	2.44936	12	175867	104789	132369	151938	134999	76044.5	127068	74505.1	89982.9	104300	130517	97625.5	129334	104000	-0.314526	0.163263
Q6NZC7	Sec23ip	1	169.792	11	4.83945e+06	2.0189e+06	3.74918e+06	2.90721e+06	4.64766e+06	3.23866e+06	3.25448e+06	3.2376e+06	3131665	3.39172e+06	3.97772e+06	5.37915e+06	3.56684e+06	3.72872e+06	0.0640335	0.779272
Q91WP6	Serpina3n	1	86.2777	11	5.09709e+06	5.26967e+06	5.23253e+06	3.55013e+06	4.32027e+06	3.0858e+06	3.87339e+06	3955251	2.94709e+06	3.0263e+06	2.92863e+06	3017370	4.42591e+06	3.29134e+06	-0.427302	0.0249479
Q60631	Grb2	1	78.7318	11	1.447e+06	4.18088e+06	991292	1.71774e+06	1.50432e+06	1.97211e+06	1.67724e+06	4.40448e+06	1.71937e+06	5.44133e+06	3.14572e+06	3.07148e+06	1.96889e+06	3.24327e+06	0.720067	0.125142
P62897	Cycs	1	75.6625	11	620309	760584	873414	852632	863133	730369	814491	1.07623e+06	600660	42041.8	627402	1.79579e+06	783407	826102	0.0765589	0.863492
P61087	Ube2k	1	74.1808	11	2.69212e+06	980884	1.16461e+06	3.67393e+06	727344	1.90572e+06	1.85363e+06	1.89639e+06	1.23225e+06	339510	2.8882e+06	2.89336e+06	1.85744e+06	1.85056e+06	-0.00535274	0.991299
Q9QYB8	Add2	1	68.5077	11	33166.7	294321	86727.1	45286.9		162113	7952.32	164726	2604.9	367927	95959.5	221816	124323	143498	0.206934	0.807771
Q6PDL0	Dync1li2	1	65.8819	11	189807	123663	535932	462966	23669.1	540341	165352	364792	172859	550583	145466	179049	312730	263017	-0.249761	0.672169
Q8BZ98	Dnm3	1	60.8996	11	98284.7	237073	158916	301882	131671	476676	232168	8973.58	29236.3	331337	116675	474906	234084	198883	-0.235106	0.715562
O88986	Gcat	1	57.865	11	1.45908e+06	793058	963786	1015434	1.03907e+06	1.45423e+06	926352	887904	753776	1.9388e+06	1.96992e+06	1.71497e+06	1.12078e+06	1.36529e+06	0.284707	0.364438
Q61081	Cdc37	1	57.5016	11	1.61302e+06	501456	2.25491e+06	2.041e+06	2.188e+06	2.0268e+06	1.43204e+06	963102	743896	1.73378e+06	2.36058e+06	1.83294e+06	1.77086e+06	1.51106e+06	-0.228894	0.490537
Q810B6	Ankfy1	1	56.7508	11	478299	389076	12561.3	240079	878714	340475	66015.1	91346.9	28224.2	124917	27007.3	137857	389867	79227.9	-2.2989	0.0260734
O89017	Lgmn	1	56.075	11	810572	840728	798966	923108	816376	611803	820488	887293	838822	1.05799e+06	918740	1.0318e+06	800259	925854	0.210318	0.0561916
Q6PB44	Ptpn23	1	55.8299	11	1.65646e+07	1.80158e+07	17869230	1.93285e+07	1.65123e+07	1.91801e+07	1.14361e+07	1.21864e+07	1.69168e+07	23189516	1.91457e+07	2.24344e+07	1.79118e+07	1.75515e+07	-0.0293148	0.867132
P53994	Rab2a	1	53.9125	11	3.96473e+06	6.05895e+06	6.21276e+06	7.85239e+06	6.48813e+06	6.55994e+06	4.83e+06	9.84216e+06	1.39503e+07	5.4083e+06	9.35045e+06	3.18149e+06	6.18948e+06	7.76044e+06	0.32632	0.38118
Q6NSQ7	Ltv1	1	50.1748	11	1.08218e+06	1.05636e+06	2.15905e+06	1.34522e+06	988348	1.86455e+06	1.56504e+06	2.67937e+06	1.15849e+06	791530	1.65348e+06	2.70801e+06	1.41595e+06	1.75932e+06	0.313244	0.384435
Q4KMM3	Oxr1	1	48.6504	11	639011	788926	8.42571e+06	725739	953784	543703	498449	624251	274625	199538	451218	391487	2.01281e+06	406595	-2.30755	0.239895
Q8C1B7	Septin11	1	47.9688	11	2.19326e+06	2.03524e+06	2.20948e+06	2.31432e+06	2.08682e+06	1.98071e+06	1.63805e+06	1.6828e+06	1.50835e+06	2.50613e+06	1.75367e+06	1677412	2.13664e+06	1.7944e+06	-0.25184	0.0513409
Q14BI7	Tdrd9	1	45.8545	11	298018	322009	118465	329489	81098.1	437509	309730	243892	12715.8	366123	305734	442256	264431	280075	0.0829207	0.852468
Q62418	Dbnl	1	45.2822	11	1.20948e+06	1.3347e+06	1.07013e+06	1.02699e+06	818012	833527	1.36805e+06	1.55528e+06	1.90872e+06	1.29912e+06	1.1519e+06	1.00759e+06	1.04881e+06	1.38178e+06	0.397777	0.0565171
P59017	Bcl2l13	1	43.4563	11	2.46967e+06	2.6098e+06	2.46091e+06	2.44648e+06	4.47815e+06	2.52778e+06	2.56982e+06	2.73226e+06	2.13014e+06	2.65278e+06	2.43272e+06	6.08906e+06	2.83213e+06	3.10113e+06	0.130906	0.704064
P60843	Eif4a1	1	43.1152	11	5.37303e+06	5.72357e+06	7.45225e+06	1.48081e+07	9.89778e+06	1.36166e+07	6.99218e+06	6.79839e+06	6.75363e+06	1.46646e+07	1.34447e+07	1.05465e+07	9.47856e+06	9.86666e+06	0.0578934	0.86313
Q8K2F0	Brd3	1	42.8418	11	2.51162e+06	2.99443e+06	3.47323e+06	2.29827e+06	2.47353e+06	2.41009e+06	2.81523e+06	2.1304e+06	2.19016e+06	3.87333e+06	4.11444e+06	2.78868e+06	2.69353e+06	2.98537e+06	0.148414	0.469013
P28867	Prkcd	1	42.6289	11	70205.6	167468	172298	64827.3	63398.4	144553	41472.6	114915	81767.9	360215	67768.7	90852.8	113792	126165	0.148918	0.818548
Q01730	Rsu1	1	41.4111	11	144509	198170	1.36048e+06	1.17242e+06	1.29286e+06	73419.4	34150.9	1.11983e+06	47446	131044	1.81185e+06	165954	706976	551712	-0.357746	0.703752
Q9R062	Gyg1	1	41.3507	11	476959	630575	1.01686e+06	896321	870430	579762	275629	585413	670503	479251	570126	407243	745152	498027	-0.581309	0.0390927
Q3ULW8	Parp3	1	39.5889	11	6.23955e+06	6.022e+06	4.1073e+06	5.73286e+06	7.13591e+06	6.24219e+06	5.21707e+06	7.16672e+06	6.21039e+06	1.146e+07	1.07226e+07	9.82031e+06	5.9133e+06	8.43286e+06	0.512057	0.0496811
Q8VCA8	Scrn2	1	39.0207	11	4.10525e+06	3.91013e+06	4.68684e+06	5.05464e+06	4253453	5.43004e+06	4.30519e+06	4.93618e+06	4.91093e+06	5.482e+06	6.91294e+06	5.12099e+06	4.57339e+06	5.27804e+06	0.206737	0.136335
Q6PAR5	Gapvd1	1	38.1667	11	1.14877e+06	784889	555420	1.07813e+06	915167	1.26483e+06	1.04883e+06	868053	1.18666e+06	1.81368e+06	1.16827e+06	809992	957869	1.14925e+06	0.262789	0.316046
Q8R429	Atp2a1	1	38.0944	11	21375.3	62570.3	33672.3	31481.5	109330	31268.7	51980.9	31583.9	35598.7	90854.6	21935.1	82916.9	48283	52478.3	0.120206	0.818324
Q68FL6	Mars1	1	37.9038	11		1.21705e+06	56704.1	30984.7	49082.9	54584.4	115469	9024.46	2.01872e+06	49234.8	19879	41039.9	281681	375562	0.414988	0.828334
Q9Z315	Sart1	1	37.2222	11	1.45316e+06	2.01153e+06	1.79155e+06	1.3757e+06	1.68059e+06	1.41509e+06	1.37113e+06	1.6534e+06	1.70148e+06	1.16165e+06	1.40906e+06	1.39134e+06	1.62127e+06	1.44801e+06	-0.163051	0.21548
E9Q5G3	Kif23	1	35.4974	11	396043	392988	733966	307779	243090	456956	481454	783680	540887	507048	492951	499566	421804	550931	0.3853	0.155659
P62242	Rps8	1	35.0415	11	3.19057e+06	3.36047e+06	4.67432e+06	3.82993e+06	4.39124e+06	4.42369e+06	4.29705e+06	4.64142e+06	4.63452e+06	5.74685e+06	4.99554e+06	5.44285e+06	3.97837e+06	4.9597e+06	0.318076	0.0151846
Q569Z6	Thrap3	1	34.788	11	155251	169005	179190	89048.4	5671.16	57151.3	43527.6	81740.4	1.79244e+06	59826	125285	52591.2	109220	359235	1.7177	0.406165
Q8R550	Sh3kbp1	1	34.3439	11	618310	699593	1.01628e+06	1.01182e+06	566916	527352	596044	392150	382369	443610	985987	974219	740044	629063	-0.234407	0.465169
P47708	Rph3a	1	34.3417	11	956940	129219	94076	81872.9	113378	729111	101610	579721	82318	171604	119620	107613	350766	193748	-0.85633	0.395281
Q8BL48	Unk	1	31.9548	11	3.96942e+06	4.07962e+06	5.11546e+06	2.71947e+06	2.92266e+06	3.14134e+06	2.69556e+06	2.60128e+06	2.56679e+06	4.4048e+06	4.56746e+06	3.59074e+06	3.658e+06	3.40444e+06	-0.103638	0.64063
E9PY46	Ift140	1	31.2407	11	530432	758468	938799	317730	882308	515665	784619	224326	269944	599370	375607	100540	657234	392401	-0.744078	0.094548
Q9D2L5	Cpxm2	1	31.1852	11	2.03946e+06	933402	907984	701200	878698	1.95484e+06	601385	546390	656185	666420	879397	876083	1.23593e+06	704310	-0.811316	0.0593471
Q61730	Il1rap	1	30.9691	11	1.23464e+06	755004	1049401	849396	628118	1.65357e+06	666200	933883	723029	634050	1.00179e+06	917410	1.02836e+06	812728	-0.339495	0.222322
Q8BPM0	Daam1	1	30.8227	11	133618	322368	178437	129902	190280	543795	261645	52884.2	164200	77098.9	35179.9	52425.3	249733	107239	-1.21956	0.08551
O70493	Snx12	1	30.6922	11	504310	676494	574725		490016	436038	497578	703219	574714	687750	757724	717561	536317	656424	0.291543	0.0694625
Q99JR1	Sfxn1	1	30.6691	11	9.09063e+06	1.26348e+07	8.05649e+06	1.17604e+07	2.1619e+07	9.65036e+06	4.99509e+06	1.03134e+07	281425	9.56787e+06	4.60517e+06	6.56449e+06	1.21353e+07	6.05457e+06	-1.00311	0.036179
Q8VBT6	Apobr	1	30.4794	11	50250.4	1.0845e+06	62493.5	80430.6	152965	160106	360938	56602.5	85663.9	97004.5	1.15292e+06	125073	265123	313034	0.239656	0.845573
Q80XL6	Acad11	1	29.8709	11	909723	369086	216012	267250	323012	628281	483346	450533	584133	554125	121684	368162	452227	426997	-0.0828213	0.848247
Q08481	Pecam1	1	29.8423	11	3.57552e+06	3.93205e+06	997307	3.37132e+06	3.18424e+06	954954	1.12003e+06	1.10281e+06	1.0046e+06	4.78422e+06	5.06346e+06	959259	2.66923e+06	2.33906e+06	-0.190494	0.743986
P63037	Dnaja1	1	29.7776	11	2.57968e+06	2.36316e+06	2.4432e+06	1.21656e+06	2.43187e+06	1.62608e+06	2.0488e+06	1.38029e+06	1.27418e+06	1.92176e+06	1.73646e+06	1.74763e+06	2.11009e+06	1.68485e+06	-0.324683	0.129591
Q9DBW0	Cyp4v2	1	29.6557	11	1.14523e+06	275306	94858.8	478973	54361.4	218256	221961	256698	2.13719e+06	765876	795128	627098	377831	800659	1.08344	0.229088
P20239	Zp2	1	27.4067	11	841962	1.19442e+06	1.16279e+06	1.44534e+06	2.43276e+06	1.21009e+06	717214	1.00239e+06	1.21971e+06	1.27967e+06	2.1901e+06	1.18012e+06	1.38123e+06	1.26487e+06	-0.126965	0.708626
Q60692	Psmb6	1	27.3024	11	237938	490626	377345	407035	311160	176763	202703	125532	236241	149951	127455	246453	333478	181389	-0.878503	0.0150867
Q8BKT7	Thoc5	1	27.1235	11	613990	1.28827e+06	975034	1.23284e+06	1.24261e+06	1.11367e+06	615735	953559	1.19916e+06	1.4392e+06	2.68028e+06	1.74329e+06	1.07774e+06	1.43854e+06	0.416598	0.27489
Q00897	Serpina1d	1	27.0851	11	691315	1.57631e+06	1.27986e+06	1.62063e+06	1.335e+06	1.16931e+06	1.80463e+06	982223	876753	1.39283e+06	1.25142e+06	1.7488e+06	1.27874e+06	1.34278e+06	0.0705011	0.764826
P02089	Hbb-b2	1	26.8311	11	93837.2	35292.4	580414	205993	263556	357599	327160	236354	157045	171554	318802	333006	256115	257320	0.0067711	0.989182
Q3UHJ0	Aak1	1	26.6874	11	1.23247e+06	47904.5	416424	335394	518691	1.29013e+06	1.13251e+06	1.54076e+06	2.97414e+06	807583	1.20396e+06	1.24655e+06	640169	1.48425e+06	1.21321	0.0481651
Q6PFD5	Dlgap3	1	26.6144	11	321639	394053	813275	409219	769578	1.14435e+06	425111	283217	391579	1.00063e+07	236596	171920	642019	1.91913e+06	1.57976	0.449655
Q8C854	Myef2	1	26.5887	11	1.07263e+06	1.03459e+06	1273937	243846	486217	623824	243566	184989	67884.4	595778	265104	206723	789175	260674	-1.5981	0.0140663
Q9ESZ8	Gtf2i	1	25.1055	11	2.46179e+06	4.54517e+06	2.92101e+06	3.8155e+06	5.49798e+06	3.07503e+06	3.83793e+06	3.17447e+06	3.07617e+06	5.37676e+06	4.42845e+06	4.67899e+06	3.71941e+06	4.09546e+06	0.138951	0.539953
Q62048	Pea15	1	24.9958	11	274042	488902	304215	640447	288214	341124	224067	250162	217446	228549	385555	371360	389490	279523	-0.47862	0.133622
Q8BML9	Qars1	1	24.8823	11	1.03674e+06	475180	982140	1.25836e+06	1.54664e+06	2.07324e+06	1.01714e+06	1.48481e+06	674965	709057	898500	1.33745e+06	1.22871e+06	1.02032e+06	-0.268127	0.44146
Q3V0K9	Pls1	1	24.432	11	103456	193069	223512	234544	183260	335129	263769	156520	257804	191372	161004	159084	212162	198259	-0.0977797	0.715758
P54823	Ddx6	1	23.4166	11	709230	607607	510331	963296	744193	1.03949e+06	685642	296213	556991	468021	705244	618206	762357	555053	-0.457842	0.0747759
Q9JJL3	Slco1b2	1	23.353	11	1.14164e+06	466234	664619	185540	80031.4		75652.1	46667.2	129248	598405	180596	72690	507613	183876	-1.46499	0.13112
Q7TPD0	Ints3	1	23.1742	11	1.09184e+06	1.19627e+06	1.39557e+06	1.48527e+06	1.34369e+06	1.42579e+06	642089	862623	791609	1.15026e+06	1.17593e+06	1.25419e+06	1.32307e+06	979450	-0.433849	0.0155445
Q9DB05	Napa	1	23.063	11	216335	200874	192231	246030	160662	55143.6	117292	803274	631656	169751	431380	214315	178546	394611	1.14414	0.0931826
E9Q7X6	Heg1	1	23.0202	11		11896.7	371192		220507	25657.5	99801	159868	47647.8	401480	129759	76544.8	157313	152517	-0.0446736	0.960632
Q8VCI5	Pex19	1	22.9525	11	24668.6	468061	111540	66776.4	73990.9	7095.44	87833.7	16393	268118	245742	474301	232777	125355	220861	0.817115	0.341667
P60122	Ruvbl1	1	22.9271	11	285996	194094	160461	198200	174124	73123.7	199383	120599	30137.6	123103	253928	159344	181000	147749	-0.292838	0.446625
Q8BH59	Slc25a12	1	22.8824	11	527025	101988	434176	157576	127828	211248	295512	539058	3051.31	554727	8624.18	444038	259974	307502	0.242229	0.712814
P62715	Ppp2cb	1	22.8449	11	248984	175059	149756	282362	735695	818342	771592	67251.1	1.11695e+06	89077.8	117195	251520	401700	402264	0.0020263	0.997965
P26645	Marcks	1	22.8068	11	59554.7	17775.8		46255.8	59033.9	60237.7	63954.8	43028.8	22426.3	26625.2	4831.7	47568.5	48571.6	34739.2	-0.483548	0.27772
Q9EQZ7	Rims2	1	22.7815	11	436232	845518	377994	1.47301e+06	931675	375238	515836	580428	53540.6	74847	417049	307557	739944	324876	-1.18753	0.0636002
P14131	Rps16	1	22.2525	11	2.09071e+06	8.4417e+06	8.86234e+06	1.78898e+06	8.05692e+06	6.13602e+06	1.52441e+06	1.40422e+06	1.20171e+06	1.91919e+06	1.84327e+06	1.99573e+06	5.89611e+06	1.64809e+06	-1.83897	0.00900694
P11859	Agt	1	22.1241	11	148781	16330.4	183191	277087	406989	210555	702104	337360	224601	300311	274541	466553	207156	384245	0.891309	0.0757818
Q6GQV7	Edrf1	1	21.6237	11	2.01852e+06	681023	289801	1.29549e+06	2.0551e+06	2.09381e+06	661729	1.23589e+06	434976	3.35532e+06	1.67126e+06	1.04502e+06	1.40562e+06	1.4007e+06	-0.00506539	0.992831
Q64458	Cyp2c29	1	21.4133	11	1.2198e+06	490705	818544	839920	653303	950361	581648	598358	591338	828513	1.01972e+06	922240	828773	756969	-0.130742	0.589501
Q9CX34	Sugt1	1	20.8049	11	2.7627e+06	2.48477e+06	1.72606e+06	1.68979e+06	2.31284e+06	1.99451e+06	872441	884644	1.36694e+06	1.50333e+06	1.8959e+06	1.83878e+06	2.16178e+06	1.39367e+06	-0.633327	0.0125901
Q52KI8	Srrm1	1	20.3224	11	641349	846187	858529	981213	948460	768307	628514	865377	916787	969611	1.10303e+06	889694	840674	895502	0.09115	0.514969
P98192	Gnpat	1	19.8032	11	128097	94298.7	312720	247955	122581	69590.1	7496.55	147919	217448	10812.5	115343	61889.8	162540	93484.8	-0.797994	0.210666
Q6Q477	Atp2b4	1	19.5334	11	1.78494e+06	1.5142e+06	1.85171e+06	1.9811e+06	1.70239e+06	1.62874e+06	668356	1.17699e+06	1.41301e+06	2.90044e+06	1.57446e+06	1.94899e+06	1.74385e+06	1.61371e+06	-0.111893	0.690893
Q91VA6	Poldip2	1	19.4413	11	1.45053e+06	1.63832e+06	1.64452e+06	1.47647e+06	1.10896e+06	1.32738e+06	887679	1.51446e+06	1.29312e+06	1.55301e+06	1.3171e+06	1.58182e+06	1.44103e+06	1.35786e+06	-0.0857619	0.550838
Q61553	Fscn1	1	19.4344	11	4.68232e+06	4.23263e+06	3.81148e+06	3.93871e+06	4.11251e+06	3.86776e+06	2.71536e+06	4.9188e+06	5.11992e+06	564212	2.515e+06	3.50332e+06	4.10757e+06	3.22277e+06	-0.349983	0.237852
Q8BZH1	Tgm4	1	19.2088	11	311664	244623	171007	90156.2	107690	131502	121249	17814.3	46569.7	99370.2	203466	269967	176107	126406	-0.478388	0.36594
P53657	Pklr	1	19.1304	11	95634.8	55489.7	926203	671643	234119	25940.9	290081	48660.3	293113	267677	66972.1	1.01359e+06	334838	330016	-0.0209284	0.982155
P68510	Ywhah	1	19.1299	11	4.85713e+06	316715	583764	687250	41003.5	140616	184094	123711	58419.1	439305	478309	1.0235e+06	1.10441e+06	384557	-1.52201	0.372596
P63028	Tpt1	1	19.0892	11	157303	284801	142748	85251.3	38484.6	123720	57735.1	174589	225762	135457	135397	147544	138718	146081	0.0746116	0.860518
Q80W49	Crybg3	1	19.0799	11	205944	208440	277830	86547.9	291787	200541	146458	123225	73581.5	284997	291610	326856	211848	207788	-0.0279211	0.939882
Q60634	Flot2	1	19.0469	11	1.27604e+06	1.42955e+06	1.36233e+06	1.67316e+06	1284738	1.38593e+06	551689	798366	824258	1.05521e+06	904414	964616	1.40196e+06	849758	-0.722318	0.000136652
P27046	Man2a1	1	19.0358	11	480122	492847	735975	794909	916472	480314	614333	230280	441674	425622	1.28118e+06	635042	650106	604688	-0.104485	0.791489
Q8BGD9	Eif4b	1	18.8938	11	102674	1249.25	103898	6129.81	146452	16247.3	108002	12987.2		24969.3	5079.98	79018	62774.9	46011.3	-0.448202	0.629032
P21107	Tpm3	1	18.8265	11	256064	157462	57355.5	170446	142962	126441	97212.5	127059	65853.5	7419.45	51033.1	21909.6	151788	61747.9	-1.2976	0.0188857
P40336	Vps26a	1	18.7936	11	40827.8	923060	58177	848339	161976	141824	209156	139386	67529.9	291110	205821	46759.1	362367	159960	-1.17974	0.26431
Q91YR1	Twf1	1	18.5642	11	604878	739813	579244	790363	984008	752883	522031	668967	447594	733801	829805	719538	741865	653623	-0.182699	0.31433
Q5I043	Usp28	1	18.398	11	62667.6	105739	314426	122995	346239	366899	429542	640381	383445	500351	652442	617841	219828	537334	1.28945	0.00146968
E9Q5K4	Cyp2c23	1	15.7682	11	1.9982e+06	1.83005e+06	1.84503e+06	1.79251e+06	4.85841e+06	2.21167e+06	2.10898e+06	3.23396e+06	1.5278e+06	1.91529e+06	891975	1.98892e+06	2.42265e+06	1.94449e+06	-0.317194	0.431603
P03953	Cfd	1	15.6837	11	814589	1.58467e+06	1.15925e+06	1.42099e+06	559964	492637	785204	462739	466148	778120	163779	498244	1.00535e+06	525706	-0.935368	0.0439436
P62960	Ybx1	1	15.6479	11	199438	202363	222426	212276	158431	260226	201992	115625	187180	240518	228629	176754	209193	191783	-0.125362	0.459873
P46062	Sipa1	1	15.3889	11	196462	475184	132078	132472	122002	147215	34707.8	122962	218723	636414	522161	43541.4	200902	263085	0.389036	0.611594
Q8BUV3	Gphn	1	15.3555	11	72415.4	50701.1	3684.27	40058.1	8220.41	119762	32645.3	246661	109961	103223	158104	240123	49140.2	148453	1.59503	0.0273933
Q8R3B1	Plcd1	1	15.3521	11	37001.2	39272.5	316008	85959.5		11405		169888	30963.3	53334.7	83717	127336	97929.2	93047.9	-0.0737647	0.938401
Q8BWQ1	Ugt2a3	1	15.3435	11	4.0999e+06	186550	278432	306460	573847	232039	203370	273878	152230	97391.3	167535	119541	946204	168991	-2.48521	0.248108
Q8VDC0	Lars2	1	15.2988	11	113570	892934	175400	231970	6051.52	167329	133917	181232	41560.2	166226	48880.4	57094.9	264542	104819	-1.3356	0.254131
Q9CYA6	Zcchc8	1	15.296	11	594246	19733.9	578408	82684	168790	17382.6	11641.5	5626.56	10372.2	1.28312e+06	371685	266323	243541	324795	0.415368	0.731505
O70251	Eef1b	1	15.2816	11	132048	58845.5	125749	174774	176727	4311.47	59388.8	17645.4	8145.66	77961.7	39349.9	67081.1	112076	44928.8	-1.31876	0.0493684
Q9R0E2	Plod1	1	15.2214	11	2.57738e+06	2.31688e+06	177558	177828	4.61261e+06	4.47775e+06	4.42092e+06	4.62001e+06	4.56061e+06	19249	4.43472e+06	4.35331e+06	2.39e+06	3.7348e+06	0.644021	0.246112
O08547	Sec22b	1	15.1721	11	616778	157748	1.26632e+06	583257	215852	626572	256166	535278	261986	5.65072e+06	630821	428176	577754	1.29386e+06	1.16315	0.438919
Q91YX5	Lpgat1	1	15.1225	11	2.36711e+06	2.52373e+06	2.66004e+06	2.42427e+06	2.66789e+06	2.21481e+06	1.45691e+06	1.45369e+06	1.45047e+06	2.56939e+06	2.67462e+06	2.63822e+06	2.47631e+06	2.04055e+06	-0.279235	0.140892
Q8BYI9	Tnr	1	15.119	11	69082.3	195395	22024.7	176597	100796	70202.5	265938	67042.2	68047	350626	88280	289167	105683	188183	0.832396	0.192233
Q9ERS2	Ndufa13	1	15.065	11	296127	172222	13170	186866	79934.5	128887	52061.5	52802.6	52646.3	4733.56	5142.87	151289	146201	53112.7	-1.46083	0.0667952
P70180	Npr3	1	14.6818	11	292303	364887	241400	331904	211784	287046	182461	187090	262301	464176	507635	384241	288221	331317	0.201039	0.502425
Q32Q92	Acot6	2	14.4236	11	356483	279717	277711	431487	400547	394811	378300	206937	333750	286720	699046	434352	356793	389851	0.127836	0.666292
Q3V3R4	Itga1	1	14.3045	11	588648	933160	814649	681451	813993	913328	716700	586546	544565	1.05231e+06	1.19359e+06	2.06455e+06	790871	1.02638e+06	0.376046	0.348149
Q8K212	Pacs1	1	13.8674	11	783153	1.38152e+06	1.5637e+06	1.32559e+06	1.76827e+06	1.41927e+06	1.37022e+06	1.29643e+06	1.25732e+06	1.38897e+06	933390	828708	1.37359e+06	1.17917e+06	-0.22017	0.269207
P62192	Psmc1	1	13.465	11	3.05032e+06	2.20971e+06	3.83698e+06	7.28741e+06	1.63848e+06	1.76158e+06	1.30603e+06	1.3631e+06	1.64249e+06	1.09203e+06	2.53767e+06	1.09536e+06	3.29741e+06	1.50611e+06	-1.1305	0.0733065
Q2TPA8	Hsdl2	1	13.2594	11	1.1583e+06	1.44658e+06	869190	881176	854782	1.22402e+06	652229	1.02764e+06	842706	1.23147e+06	2.12035e+06	1.03114e+06	1.07234e+06	1.15092e+06	0.102026	0.741862
Q7M6Y3	Picalm	1	12.4284	11	118501	85263.7	181849	393931	766573	147700	179753	142868	232406	465435	431292	93796	282303	257592	-0.13216	0.845969
P23819	Gria2	1	12.3279	11	68941.6	172980	257583	137973	225495	164458	158096	78953.1	316369	196035	326883	332807	171238	234857	0.455779	0.241788
Q66X19	Nlrp4e	1	11.7985	11	236465	193073	16943.3	166215	163037	19836.1		97416.4	53825	6544.19	188727	184728	132595	106248	-0.319587	0.629491
Q8C5H8	Nadk2	1	11.7276	11	80161.7	79640.6	75573.8	672999	20124.3	8662.83	970.582	103170	167694	65491.4	570569	45529.1	156194	158904	0.0248191	0.984348
P16331	Pah	1	11.6792	11	118555	3.23331e+06	3.27767e+06	4.62955e+06	2.96243e+06	5.23595e+06	3.9972e+06	136661	3.55561e+06	2.46151e+06	4.33221e+06	3.41319e+06	3.24291e+06	2.98273e+06	-0.120655	0.791241
Q8R086	Suox	1	11.6001	11	50300.1	129138	54485.3	505494	119363	23526.3	31904	118432	20184.1	92836	49547	107825	147051	70121.3	-1.06839	0.332786
Q8K3K7	Agpat2	1	11.5821	11	546427	619126	802613	653776	115653	3876.98	151743	36605.8	305153	789653	43614.8	513899	456912	306778	-0.574721	0.420139
Q61335	Bcap31	1	11.5607	11	353423	467913	331516	230046	363835	488499	200371	19993.6	179942	109802	410832	152389	372539	178888	-1.05833	0.0147279
O70252	Hmox2	1	11.5499	11	173145	33029.9	29321.1	18604.8	117462	92752.3	46647.2	27080.3	92393.8		49520	18445.7	77385.9	46817.4	-0.725026	0.33414
Q61771	Kif3b	1	11.5391	11	29465.9	11906.7	178951	67905.8	82518.2	13581.1	29490.9	102992		154109	2449.71	186817	64054.8	95171.6	0.571226	0.485224
P15626	Gstm2	1	11.5355	11	35496.6	92527.5	118204	171906	220321	79026.6	137184	31323.3	22641.6	32005	124593	13997	119580	60290.7	-0.987972	0.124848
P52479	Usp10	1	11.5111	11	214572	130424	194116	162935	85130.5	74856.4	182323	42919.1	203186	123107	184150	139122	143672	145801	0.021217	0.950484
P43276	H1-5	1	11.4954	11	20012.3	29393.8	327194	7569.81	22186.2	453124	216936	3982.36	226057	30820.5	47755.2	75195.2	143247	100124	-0.516709	0.638703
O88543	Cops3	1	11.4902	11	1.34154e+06	1.51731e+06	809425	962676	1.06903e+06	883613	547221	617073	628852	1.05147e+06	692178	1.01247e+06	1.09727e+06	758209	-0.533244	0.0400153
Q1HFZ0	Nsun2	1	11.4798	11	29394.1	30337.6	86146.4	19410.7	39768	80721.8	107245	119825	82614.8	150883	81167.7	78046	47629.8	103297	1.11686	0.00709871
Q8BFY9	Tnpo1	1	11.4753	11	635483	466531	357130	1.0305e+06	571658	557412	1.07379e+06	294681	331166	365090	953249	215909	603119	538980	-0.162211	0.727532
P33434	Mmp2	1	11.4286	11	429198	287377	440493	270301	439659	380594	312718	273734	163525	214319	471910	364762	374604	300161	-0.319627	0.205451
Q99K85	Psat1	1	11.4208	11	165996		437513	177850	494834	142889	890886	85306.7	15833.5	185959	69344.1	469507	283816	286139	0.0117597	0.989193
P07742	Rrm1	1	11.4205	11		56980.3	90593.8	436958	354146	1.40888e+06	350642	5973.06	179091	135243	99803.6	1.39775e+06	469511	361417	-0.377495	0.745695
Q9QXL2	Kif21a	1	11.4161	11	181422	499802	190483	268530	356782	215056	83753.3	117838	186023	345593	192660	139019	285346	177481	-0.685047	0.11688
Q9WUK2	Eif4h	1	11.3953	11	45812.7	99247.4	166926	88980.4	122953	23875.8	62755.1	27476.4	45403.8	32813.9	138035	27037.9	91299.3	55587	-0.715856	0.221265
O55111	Dsg2	1	11.3762	11	302619	170136	160236	89456.2	187065	160440	41643.8	75166.1	131827	80638.1	81120.9	22689.6	178325	72180.9	-1.30482	0.00815764
Q9CZM2	Rpl15	1	11.367	11	25132.8	103217	154859	137846	145674	191885	211029	93438.7	13198.8	17002	106133	62377.2	126435	83863.1	-0.592293	0.287483
Q99JY4	Trabd	1	11.36	11		12809.8	49733.7	57696.3	10962.2	5948.87	73163.2	43007.5	47606.9	101164	90466.1	58223.9	27430.2	68938.5	1.32955	0.0183726
Q9JKS4	Ldb3	1	11.3357	11	43629.5	47592.2	125481	15756	94002	205984	61515.8	40237	17738.9	20548.7	318619	181299	88740.7	106660	0.265348	0.758477
P34022	Ranbp1	1	11.2932	11	476298	625943	313956	164931	484919	263183	151808	171635	150850	263509	9918.24	21148.7	388205	128145	-1.59904	0.00862778
O35114	Scarb2	1	11.1436	11	477845	488238	357466	329580	550581	485912	261206	209439	781802	180111	367444	174985	448270	329164	-0.445561	0.26701
Q8BKF1	Polrmt	1	11.0629	11	467156	443031	725381	600103	391639	666101	611838	232617	613144	827479	571954	645563	548902	583766	0.0888416	0.724965
Q02257	Jup	1	10.4506	11	148966	573063	335312	300073	299170	283406	266905	263790	227777	584946	430712	333802	323332	351322	0.119778	0.730221
Q8R2Q4	Gfm2	1	9.41816	11	158490	237099	374467	101045	220971	540542	103112	367578	99496.3	230039	622244	414123	272102	306099	0.169848	0.753803
Q8BG95	Ppp1r12b	2	9.32963	11	515946	517096	333553	705787	289081	263692	386543	253170	374655	519747	733380	433045	437526	450090	0.0408454	0.899356
Q99MR0	Actl6b	3	9.22186	11	219661	648183	636432	828300	378497	515194	594899	291175	416055	459304	794132	609982	537711	527591	-0.0274117	0.930915
Q62393	Tpd52	1	9.20989	11	156044	434632	361846	435590	385549	426523	286991	411952	502792	430510	405951	399732	366698	406322	0.148031	0.465733
O88343	Slc4a4	1	9.18965	11	1.06181e+06	1.07921e+06	686477	519774	724454	545116	1.01611e+06	493778	609670	351196	365793	565770	769473	567052	-0.44039	0.182481
Q99MN1	Kars1	1	8.64981	11	1.58299e+06	205851	122028	1.25808e+06	393237	1.24932e+06	117708	1.72112e+06	87289.3	596100	914014	179305	801919	602589	-0.412282	0.598496
Q99PU8	Dhx30	1	7.83392	11	169409	86833.3	212908	241343	180074	324924	159294	115881	234923	191487	194491	118792	202582	169145	-0.260248	0.395307
Q8CBY8	Dctn4	1	7.82885	11	349623	753046	685601	2.30796e+06	616496	656274	455757	745486	855166	1.42426e+06	1.26485e+06	1.3333e+06	894834	1.01314e+06	0.179136	0.72613
Q9D312	Krt20	1	7.82564	11	336586	144824	203157	460563	471116	444879	101391	288596	259691	188000	300336	195227	343521	222207	-0.628496	0.0928183
Q922U1	Prpf3	1	7.72949	11	15174.5	37168.6	57820.7	15365.8	18954.6	77712.1	88347.3	42532	86875.7	159401	40471	64288.6	37032.7	80319.2	1.11694	0.0642183
Q68EF6	Begain	1	7.71878	11	31097.2	9673.98		20902.2	38156.7	624632	27717	9854.63	24069.5	85845.2	35016.4	21691.8	144892	34032.4	-2.09	0.335751
O88746	Tom1	1	7.70349	11	212321		91970	3216.35	128326	57148.2	42922.4		72574		243968	255173	98596.4	153659	0.640129	0.411933
P60670	Nploc4	1	7.7034	11	606382	230507	685430	499516	519780	21132.3	487699	465984	417424	585783	657348	152806	427124	461174	0.110654	0.790677
O88968	Tcn2	1	7.70248	11	458039	5.87715e+06	196624	390376	368098	679076	300608	220347	48557.4	2.45257e+06	3.20127e+06	354338	1.32823e+06	1.09628e+06	-0.276884	0.832565
Q61545	Ewsr1	1	7.70101	11	2.0851e+06	1.1403e+06	279465	455073	2.00156e+06	143085	172903	429239	317517	530170	986226	341344	1.01743e+06	462900	-1.13616	0.166755
Q8CHP8	Pgp	1	7.69018	11	243906	254606	31588.1	133394	100405	125873	272128	284814	134700	28644.6	3895.34	111243	148295	139237	-0.0909272	0.882619
Q61210	Arhgef1	1	7.69006	11	199220	45330.7	322163	550122	564547	239750	635050	118167	887563	839614	746873	906677	320189	688991	1.10556	0.0312374
Q8R242	Ctbs	1	7.67204	11	1.06689e+07	663830	87448.5	35352.4	115297	215833	120754	172266	227110	196800	474424	589963	1.96444e+06	296886	-2.72614	0.361817
Q9QZD8	Slc25a10	1	7.66663	11	875004	1.10331e+06	644924	234047	907506	710856	583342	652870	293434	254525	711739	817272	745941	552197	-0.433879	0.235363
Q9QYF1	Rdh11	1	7.64971	11	67765.5	97779	117475	58635	9282.74		2406.99	125645	98347.8	109840	58826.4	105253	70187.4	83386.4	0.248601	0.629956
P50427	Sts	1	7.56721	11	194421	889232	153465	183871	175637	105148	192392	152580	8509.57	137377	421526	340036	283629	208737	-0.44232	0.59439
P30416	Fkbp4	1	7.56704	11	176134	114168	336958	59800.1	157214	61280.1	32867.6	34086.8		105142		70352.9	150926	60612.4	-1.31615	0.134583
Q91YJ5	Mtif2	1	7.54519	11	134635	39722.5	132566	99579.9	173106	152498	89162.2	102827	136635	169893	145470	239414	122018	147233	0.271012	0.407867
P61255	Rpl26	1	7.54333	11	218363	26993.4	121615	237813	61148.4	3432.16	56689.3	92059.1	64092.4	81117.4	79312.4		111561	74654.1	-0.579538	0.432994
P70704	Atp8a1	1	7.53964	11	83241.2	81863.5	82904	25571.6	91186.1	42539.9	2.10664e+06	12865.5	51004.4	208041	50994.8	56267.7	67884.4	414303	2.60953	0.33198
Q8VHR5	Gatad2b	1	7.52168	11	247303	282728	130833	148016	50781.9	212039	64705.8	27656.5	61708.8	84560.5	97204	156598	178617	82072.4	-1.1219	0.0329046
P26618	Pdgfra	1	6.55204	11	51677.2	16942.2	43323.3	91152.2	59450.5	44759.7	55526.6	97323.1	77195.9	69788.6	65514.7	60703.5	51217.5	71008.7	0.47136	0.119319
P97447	Fhl1	1	6.13443	11	158363	139156	178330	134379	185087	102211	229307	241689	274611	232602	256992	228296	149587	243916	0.705397	7.51463e-05
Q8K3J1	Ndufs8	1	5.99334	11	580372	394668	253476	362139	612939	430595	2.61407e+06	2.63885e+06	209888	629890	487873	440700	439032	1.17021e+06	1.41437	0.148585
Q9WVM8	Aadat	1	5.39598	11	9900.91	43390.8	9705.48	79011.3	54029.1	78254.9	21598	296950	32438.5	463209	85120.9	491579	45715.4	231816	2.34223	0.0620514
Q9DBA8	Amdhd1	1	5.02414	11	175325	254873	340729	141182	826517	132726	178510	156513	813107	198858	254048	63587.9	311892	277437	-0.168884	0.827606
Q8K019	Bclaf1	1	4.3782	11	170346	356800	233990	435815	219672	1.53347e+06	564683	1.78698e+06	53996.6	796574	155820	555528	491682	652263	0.407728	0.637689
Q8BJ56	Pnpla2	1	3.97169	11	73105.4	164298	648139	91253.2	75788.9	98051.8	12469.7	101322	287641	141639	142288	245500	191773	155143	-0.305798	0.723856
P19536	Cox5b	1	3.94821	11	8735.96	61727.1		107657	152099	9573	43474.4	57105	187922		186214	27846.8	67958.5	100512	0.564647	0.492678
Q91ZE0	Tmlhe	1	3.94718	11	375871	320386	255120	36915.6	201161	227179	305507	244294	149515	286847	240943	301081	236105	254698	0.109356	0.734268
Q08509	Eps8	1	3.93896	11	115648	462551	423926	143701	190211	551751	81859	1.00774e+06	226783	445805	464977	98051.7	314631	387535	0.300666	0.659088
Q9Z268	Rasal1	1	3.91425	11	607942	580282	1.04706e+06	654469	652194	958161	549614	474224	331470	1.23993e+06	1.14023e+06	636978	750018	728740	-0.0415211	0.90429
Q9QZ82	Cyp11a1	1	3.89361	11	63186.7	418352	405106	339519	294117	241487	90835	105354	505518	154882	183078	277797	293628	219577	-0.419262	0.392743
Q9D787	Ppil2	1	3.89178	11	63573.5	51865.6	40622.9	7758.63	113868	96198.4	33653.4	27391.3	264451	300049	252205	84292.1	62314.5	160340	1.3635	0.0964815
Q9JLZ3	Auh	1	3.87478	11	100768	505463	507672	982595	1.10542e+06	1.03325e+06	783332	791838	791263	949510	548059	967155	705861	805193	0.18995	0.579604
Q921X9	Pdia5	1	3.8559	11	297776	241395	39500.3	79886.5	214654	166556	156895	247831	222920	111881	17567	310648	173295	177957	0.0383045	0.938312
Q8BRH0	Tmtc3	1	3.85339	11	150185	211428	106885	53491.7	210601	136730	186962	156331	51707.4	83220	188682	94594.7	144887	126916	-0.19105	0.612931
O35945	Aldh1a7	1	3.84429	11	97273	8870.65	1.06824e+06	15188.6	7140.35	5038.54	17489.6		12409.8	60218.7	9920.47	289872	200291	77982.1	-1.36088	0.553235
Q8BJY1	Psmd5	1	3.84185	11	102750	46810.6	84914.2	147425	144678	137012	57956.2	80662.3	104533	210088	121405	71871.1	110598	107753	-0.0376083	0.920472
Q8C9S4	Ccdc186	1	3.83861	11	283054	42421.5	286367	62724.3	166531	196292	178073	303258	189985	234672	194938	231936	172898	222144	0.36157	0.316047
Q8K3K8	Optn	1	3.83459	11	112881	250136	172207	198145	183428	199708	83175.5	58843.4	240913	261163	475803	188368	186084	218044	0.228667	0.628797
Q8CG48	Smc2	1	3.82903	11	8812.99	98510.2	75449.7	212918		37274.4	175696	487282	18436.7	122448	122955		86593	185363	1.09804	0.289551
O88207	Col5a1	1	3.82824	11	19129.9	98322.1	10046.5	35646.6	1.36442e+06	2.11809e+06	25303.8	809302	1.39143e+06	903605	66363.8	45802	607609	540301	-0.169379	0.881457
P28825	Mep1a	1	3.82745	11	294116	1.25661e+06	695560	218845	454424	2.1419e+06	1.38571e+06	1.22514e+06	1.59053e+06	3.55439e+06	478247	1.52987e+06	843575	1.62731e+06	0.947905	0.159735
Q9R0G6	Comp	1	3.81734	11	7513.67	9543.2	11617.4	5165.98	22863.7	29621	58931.9	48392.2	37078.1	178749	270071	155262	14387.5	124747	3.11612	0.015685
Q8K4I3	Arhgef6	1	3.81581	11	387358	419883	540372	328518	642889	376275	454443	298579	440333	373334	266942	122958	449216	326098	-0.462103	0.109819
Q91VM5	Rbmxl1	2	3.81199	11	328023	581566	234163	511122	341526	203984	52282.2	563169	843355	555338	1.32239e+06	251850	366731	598065	0.705581	0.258574
Q64324	Stxbp2	1	3.81199	11	158401	41498.8	232343	30297.3	3931.22	155845	11149.9	90976.5	4364.56	14148.3	89604.1	386848	103719	99515.3	-0.0596966	0.953505
P70175	Dlg3	1	3.80596	11	91056.2	78635.2	31409.6	405696	58247.3	66012.5	66316	54444.8	50318.7	8130.37	16007.8	435623	121843	105140	-0.212706	0.853282
P35585	Ap1m1	1	3.80521	11	19713.5	45178.2	160676	38483.8	1.68596e+06	249643	112235	58724.3	62842.8	1613.13	96557.2	35861.7	366609	61305.7	-2.58015	0.279217
O08759	Ube3a	1	3.80223	11	70641.5	158691	97747.3	95448.4	158488	253852	18766.2	67703.5	220231	205967	91928.1	263272	139145	144645	0.055927	0.911803
Q99P88	Nup155	1	3.80149	11	13795.5	48344.8	128717	50765.6	72425.9	135836	88918.1	75559.2	27422.8	134651	96821.6	26014.2	74980.8	74897.9	-0.0015965	0.997533
Q7TSJ6	Lats2	1	3.79854	11	55284	33153.6	24741.5	197304	52530	2962.67	32730.7	47474.4	37652.5	169795	4673.04	272623	60995.9	94158.1	0.626373	0.532334
Q64GA5	Pla2g4c	1	3.78549	11	258573		58907.8	201814	162224	164105	331056		23161.7	1.08261e+06	919754	330057	169125	537328	1.66772	0.105559
O55023	Impa1	1	3.78406	11	125960	550014	310278	530388	358600	761890	1.33412e+06	326256	306420	470469	432533	450119	439522	553319	0.332177	0.547088
O35963	Rab33b	3	3.78335	11	60939.3	170018	344096	359648	445757	737673	618028	392794	221604	355368	1.48434e+06	110003	353022	530356	0.587203	0.448317
P61264	Stx1b	1	3.78335	11	203303	159915	186710	430550	127832	325295	237641	190528	49336.6	476109	106770	177818	238934	206367	-0.211401	0.679823
Q9EP75	Cyp4f14	1	3.7784	11	226846	251064	249175	255963	167078	337129	108428	251767	162269	41041.3	367632	249827	247876	196827	-0.332686	0.355489
P05784	Krt18	1	3.7784	11	351433	93549	29493.6	47796.6		49796.7	15029.3	13618.4	13207.9	104956	204681	57523.4	114414	68169.2	-0.747069	0.490014
Q80YD1	Supv3l1	1	3.7763	11	227375	59004.4	89391.7	100034	279121	53773.7	34049.9	61884.5	209438	43436.7	38309.5	443407	134783	138421	0.0384197	0.96335
Q64674	Srm	1	3.77074	11		328564	587151		318465	260773		51112.6		282301	218904	51674.2	373738	150998	-1.3075	0.0547601
Q99020	Hnrnpab	1	3.76662	11	1.05151e+06	1.48576e+06	913432	1.89722e+06	1194523	1.69944e+06	2.57945e+06	1.48661e+06	1.41967e+06	1.42093e+06	1.00406e+06	1.87682e+06	1.37365e+06	1.63126e+06	0.247973	0.364215
P27612	Plaa	1	3.74788	11	632859	119919	624901	826626	953476	879404	69924.2	410363	583735	707633	683727	296162	672864	458591	-0.553107	0.208728
P54728	Rad23b	1	3.74267	11	1.31105e+06	3.03807e+06	408774	529698	548949	498687	213838	273487	417050	739537	894127	358129	1.05587e+06	482695	-1.12925	0.215193
Q8R164	Bphl	1	3.70905	11	85026.5	9985.37	94635.7	157037	103882	31423.5	40633.4	37181.6	23672.1	36820.9	15979.6	68759.9	80331.6	37174.6	-1.11165	0.0881018
Q9QZS5	Sgk2	1	3.6118	11	233688	230980	306129	281703	282011	447847	393942	926430	228806	427530	448582	294826	297060	453353	0.609881	0.170065
Q9Z2X1	Hnrnpf	1	2.53259	11	647545	319959	581231	444076	392939	363012	300354	416781	208328	391235	365819	185782	458127	311383	-0.557058	0.0503339
P53668	Limk1	1	149.334	10	3.47181e+06	3.58535e+06	2.70424e+06	4.09764e+06	1.61448e+06	2.86864e+06	2.4366e+06	3.5945e+06	3.02868e+06	2.40578e+06	3.77001e+06	3.25606e+06	3.05703e+06	3.08194e+06	0.0117078	0.954414
Q9WVD5	Slc25a15	1	88.7333	10	3.50692e+06	3.11219e+06	2.77282e+06	2.80313e+06	2.83263e+06	3.07894e+06	2.24211e+06	2.53378e+06	2.53491e+06	3.17192e+06	3.24767e+06	2.66818e+06	3.01777e+06	2.73309e+06	-0.142948	0.180673
P52760	Rida	1	73.7325	10	1.08235e+07	1.11111e+07	9.68533e+06	9.56612e+06	9.60478e+06	1.12982e+07	8.24218e+06	8.72538e+06	6.61024e+06	8.8995e+06	9.11365e+06	8.92301e+06	1.03482e+07	8.41899e+06	-0.297657	0.00341079
P38060	Hmgcl	1	73.6907	10	90720.5	118723	153664	129774	350890	43742.1	83258.8	15223.2	168522	240228	114724	460116	147919	180345	0.285954	0.683956
Q3TDQ1	Stt3b	1	70.6896	10	342854	225991	391499	137332	232239	209059	461840	197073	166475	176670	527964	367587	256496	316268	0.302214	0.443555
Q9DC23	Dnajc10	1	66.7548	10	1.84502e+07	1.82105e+07	2.1269e+07	1.83321e+07	1.89247e+07	1.82324e+07	2.3068e+07	2.30317e+07	2.17012e+07	2.81509e+07	2.91711e+07	2.82299e+07	1.89031e+07	2.55588e+07	0.435194	0.000906569
Q9Z204	Hnrnpc	1	58.7249	10	1.0045e+07	9.15301e+06	9.53298e+06	1.13156e+07	1.17725e+07	1.16728e+07	1.32889e+07	1.28555e+07	1.24484e+07	1.43389e+07	1.42693e+07	2.20708e+07	1.0582e+07	1.48786e+07	0.491633	0.0193398
O08810	Eftud2	1	49.6999	10	4.45835e+07	6.96727e+07	7.36187e+07	6.69847e+07	6.25608e+07	5.05269e+07	6.08494e+07	66780683	5.73791e+07	5.44703e+07	6.65445e+07	5.90761e+07	6.13246e+07	6.085e+07	-0.0112069	0.927448
Q6ZQI3	Mlec	1	49.5851	10	2.1813e+06	3.31223e+06	2.00781e+06	2.03733e+06	2.09732e+06	2.17722e+06	3.87283e+06	2.84173e+06	3.41936e+06	2.60728e+06	3.74213e+06	3051425	2.3022e+06	3.25579e+06	0.499995	0.00821017
Q91YM4	Tbrg4	1	48.741	10	1.61906e+07	8.56416e+06	1.78587e+07	2.89991e+07	2.07316e+07	2.21864e+07	3.07022e+07	31666883	3.06483e+07	3.00126e+07	1.57329e+07	1.88621e+07	1.90884e+07	2.62708e+07	0.460766	0.102485
Q9R0Y5	Ak1	1	45.6656	10	1.63053e+06	1.46422e+06	1.11529e+06	332367	1.62396e+06	2.48922e+06	1.23809e+06	1.5979e+06	1.16739e+06	1.33869e+06	1.61222e+06	961042	1.4426e+06	1.31922e+06	-0.128981	0.696141
Q9D6Y7	Msra	1	44.0797	10	443142	491926	551197	1.00315e+06	1.11469e+06	742470	954060	841991	909772	1.07971e+06	901790	1.02577e+06	724428	952183	0.394396	0.0868092
A2AG58	Bclaf3	1	43.9062	10	3.48092e+07	3.45661e+07	3.52434e+07	4.06601e+07	3.8304e+07	3.93554e+07	3.75876e+07	3.96393e+07	3.57794e+07	6.19688e+07	6.33706e+07	6.19965e+07	3.71564e+07	5.0057e+07	0.429963	0.0461014
Q8R317	Ubqln1	1	43.058	10	1.75356e+06	1.55141e+06	1.27293e+06	1.17982e+06	1.14112e+06	580104	928037	1.20843e+06	1.12808e+06	1.07934e+06	994942	842513	1.24649e+06	1.03022e+06	-0.274914	0.240509
Q8K371	Amotl2	1	42.1767	10	36541	195221		11918.1	12700.2	25831.3	633090	10848.9	717896	448650	4.47915e+06		56442.2	1.25793e+06	4.47813	0.178776
P28666	Mug2	1	40.5883	10	1.46967e+06	1.31894e+06	1.8563e+06	2.20868e+06	2.13776e+06	1.53177e+06	1.61661e+06	1.66638e+06	1.59715e+06	1.83586e+06	2.26652e+06	2.0095e+06	1.75385e+06	1.832e+06	0.0628954	0.682586
P62245	Rps15a	1	40.1549	10	1.01083e+06	919909	839092	908044	958994	849791	677867	750951	741748	1.14256e+06	1.08693e+06	854017	914443	875680	-0.0624891	0.653182
P18572	Bsg	1	38.3357	10	952017	832465	1.70492e+06	1.69279e+06	2.44115e+06	1.90685e+06	1.37007e+06	959313	851289	1.94533e+06	1.41562e+06	2.45763e+06	1.58836e+06	1.49987e+06	-0.0827002	0.805704
Q60823	Akt2	1	38.2005	10	265340	668349	767379	499010		368598	721440	819585	232211	288818	800862	686043	513735	591493	0.203337	0.603924
P42125	Eci1	1	37.8889	10	2.1808e+06	254892	305497	299622	203439	127391	2.47433e+06	2.66231e+06	279004	476537	1.86145e+06	10365.4	561940	1.294e+06	1.20335	0.235713
Q91VS7	Mgst1	1	36.6941	10	1.94002e+06	2.12814e+06	2.15047e+06	1.88712e+06	1.62585e+06	1.41319e+06	2.57955e+06	3.02415e+06	2.84654e+06	1.78518e+06	1.42214e+06	1.09086e+06	1.85746e+06	2.12474e+06	0.193949	0.460186
P20801	Tnnc2	1	35.7937	10	4.43264e+06	2.10106e+06	1.98849e+06	1.79402e+06	1.7431e+06	2.41326e+06	1.27414e+06	1.29903e+06	1.29353e+06	1.53877e+06	1.29978e+06	2.16909e+06	2.41209e+06	1.47906e+06	-0.705609	0.0599878
Q8CAS9	Parp9	1	35.2617	10	819799	665337	682252	664264	742629	616776	393032	357773	572944	769655	896957	545686	698510	589341	-0.245177	0.256956
Q8K010	Oplah	1	34.5221	10	4.79181e+06	836284	169753	1.06049e+06	1.1196e+06	1.1619e+06	4.94581e+06	121280	88876.9	1.06184e+06	7.45122e+06	984047	1.5233e+06	2.44218e+06	0.680963	0.529861
Q8CCP0	Nemf	1	34.5068	10	93781.5	38662.3	91075.7	160508	125816	303304	59327.1	37870.3	215671	225042	272325	283481	135525	182286	0.427648	0.435119
Q9D7J9	Echdc3	1	34.4738	10	6953.27	55871.3	26802	461702	338072	354534	93643.8	34944.1	264637	39544.4	90325.6		207323	104619	-0.986733	0.320443
Q9QYB1	Clic4	1	34.2783	10	275488	52781.2	1.13132e+06	146553	192517	346245	145446	212158	169171	197456	160759	1.79736e+06	357484	447058	0.322584	0.781378
Q8VCS0	Pglyrp2	1	34.1911	10	540574	294941	201210	222461	167896	458533	655638	192394	325341	329008	71872.4	329090	314269	317224	0.0135009	0.977224
P56959	Fus	1	33.9886	10	1.6665e+06	1.76523e+06	1.45586e+06	1.36224e+06	1.33097e+06	1.36153e+06	717274	1.52286e+06	861877	1.03636e+06	1.19498e+06	1.01902e+06	1.49039e+06	1.05873e+06	-0.493354	0.0100516
Q01705	Notch1	1	33.7465	10	1.8594e+06	2.30319e+06	1.96652e+06	1.7992e+06	1.78318e+06	2.23338e+06	1.46539e+06	1.44741e+06	1.50222e+06	1.95492e+06	2.05848e+06	2.10423e+06	1.99081e+06	1.75544e+06	-0.181523	0.167564
Q66X03	Nlrp9a	1	32.5003	10	70185.3	148133	251288	457383	276122	540485	223817	207911	766823	168983	3.52694e+06	200790	290599	849211	1.54709	0.332424
Q9CY73	Mrpl44	1	31.8918	10	358983	563762	3.01697e+06	726421	3.00293e+06	1.53595e+06	1.26318e+06	740579	1.8857e+06	2.57389e+06	2.124e+06	2.16672e+06	1.53417e+06	1.79235e+06	0.224393	0.657642
Q8BVG4	Dpp9	1	31.3263	10	517088	489126	298736	510224	326640	252561	253720	248367	464499	313111	297315	259874	399062	306148	-0.382386	0.146671
O35658	C1qbp	1	31.1977	10	1.08094e+06	1.61648e+06	1.00842e+06	879189	979281	1.13986e+06	506420	1.85357e+06	1.14287e+06	1.1974e+06	1.15441e+06	1.46914e+06	1.11736e+06	1.22064e+06	0.127536	0.633371
Q3UDE2	Ttll12	1	30.965	10	170573	1.38839e+06	2.30663e+06	1.17954e+06	877788	801736	801224	898134	677315	1.65208e+06	2.14531e+06	2.52899e+06	1.12078e+06	1.45051e+06	0.372059	0.461265
Q62446	Fkbp3	1	30.7415	10	2.3776e+07	2.29666e+07	2.22662e+07	2.94939e+07	2.98026e+07	2.89404e+07	2.84282e+07	2.65271e+07	2.68827e+07	3.04387e+07	3.10913e+07	3.24137e+07	2.62076e+07	2.92969e+07	0.160763	0.107566
Q62077	Plcg1	1	30.7037	10	1.70934e+06	1.59049e+06	1.12194e+06	1.5027e+06	1.66053e+06	959728	2.45569e+06	1.08229e+06	841545	1.06883e+06	1.69495e+06	1.52429e+06	1.42412e+06	1.4446e+06	0.020594	0.941296
Q3UHD9	Agap2	1	30.6575	10	827169	1.13826e+06	854725	656759	1.01211e+06	822791	572960	1.08087e+06	949998	701022	665448	117877	885303	681363	-0.377747	0.212103
Q9CXW3	Cacybp	1	30.4282	10	85300.7	232709	60744.4		10013.7	148263	46093.9	10745.8	290705	40121.6	112888	27011.1	107406	87927.6	-0.288689	0.74817
P70248	Myo1f	1	30.3636	10	81288.4	272838	620458	353085	177085	1.12851e+06	557872	139788	3.14218e+06	373187	567102	3.40026e+06	438877	1.3634e+06	1.63532	0.171439
Q9JKY5	Hip1r	1	29.8781	10	349107	627639	118998	411713	325787	282734	204176	249273	183575	259807	384195	312148	352663	265529	-0.409419	0.269086
Q9Z160	Cog1	1	29.4553	10	884900	850287	596295	2.13451e+06	1.7728e+06	1.8557e+06	1.43098e+06	1.77744e+06	1.40348e+06	688110	522649	1.30477e+06	1.34908e+06	1.18791e+06	-0.183556	0.634571
Q8CJG0	Ago2	1	28.0463	10	399729	326878	224292	344579	361133	190202	143471	301096	182777	584010	743672	320969	307802	379332	0.30146	0.499205
P62482	Kcnab2	1	27.8322	10	7.926e+06	7.96868e+06	8.283e+06	7.60449e+06	7.79388e+06	8.15011e+06	6.7605e+06	7.42295e+06	8.37241e+06	1.05098e+07	11029118	1.1613e+07	7.95436e+06	9.28463e+06	0.223099	0.142329
O35226	Psmd4	1	27.5106	10	212869	307570	194473	223440	218141	7.46973e+06	166494	206111	239628	302883	239278	164554	1.4377e+06	219825	-2.70934	0.336646
Q1XH17	Trim72	1	26.9139	10	224639	150414	67555.4	146461	2739.45	13500.9	72761.7	511411	15244.4	13321.5	12142.1	47746.6	100885	112105	0.152132	0.901113
Q8K224	Nat10	1	26.8525	10	2.08302e+07	2.02884e+07	1.78738e+07	1.81615e+07	1.59364e+07	2.23823e+07	1.52856e+07	1.48678e+07	1.41744e+07	3.05203e+07	2.8947e+07	2.88481e+07	1.92455e+07	2.21072e+07	0.2	0.423177
Q61102	Abcb7	1	26.6678	10	642622	285620	223994	310250	135137	74251.6	91849.8	241702	91605.2	320397	208386	235190	278646	198188	-0.491561	0.389372
Q3UKJ7	Smu1	1	26.3522	10	3857857	1.51609e+06	1.44173e+06	4.01674e+06	3.34292e+06	3.69973e+06	961343	1.99229e+06	929832	2.78517e+06	2.33793e+06	2.87509e+06	2.97918e+06	1.98028e+06	-0.589214	0.125709
Q6DIC0	Smarca2	1	26.3521	10	312796	1.08788e+06	1.30911e+06	993015	336641	767324	1.0137e+06	416797	381105	3.79439e+06	1.3022e+06	397093	801128	1.21755e+06	0.603873	0.477112
Q6PDM2	Srsf1	1	26.1924	10	60022.9	52208.2	61627.1	51989.2	77611.9	42203.7	27172.6	3412.61	74363.9	57773.9	77792.2	86751.3	57610.5	54544.4	-0.0789003	0.833601
P24452	Capg	1	25.5254	10	1.66776e+06	1.74496e+06	1.20396e+06	1.37473e+06	2.31031e+06	1.84039e+06	840541	832587	1.55659e+06	503378	536839	759693	1.69035e+06	838271	-1.01183	0.00322786
Q9R190	Mta2	1	23.9198	10	1.90376e+06	2.07968e+06	2.75162e+06	2.44552e+06	2.91942e+06	2.82542e+06	2.07071e+06	1.98195e+06	2.33526e+06	3.18916e+06	3.28211e+06	2.01982e+06	2.48757e+06	2.47983e+06	-0.00449493	0.979831
Q05722	Col9a1	1	23.1583	10	849897	1.19567e+06	946239	1.29563e+06	1.15688e+06	1.39984e+06	1.01703e+06	1.13833e+06	897283	1.27887e+06	1.22255e+06	1.49428e+06	1.14069e+06	1.17473e+06	0.0424144	0.78328
P63005	Pafah1b1	1	23.0265	10	53743.6	13097.6		26911.6		53746.5	39695.7	4100.43	31918.8	25074.8	99598.2	48144.2	36874.8	41422	0.167763	0.809834
Q8BFV2	Pcid2	1	22.9496	10	157628	47687.5	189082	90316.3	180138	74065.5	167542	324132	235237	94854.9	504075	400002	123153	287640	1.22381	0.0331358
Q9ES28	Arhgef7	1	22.8195	10	143397	315955	138613	122301	190625	68313.5	123554	57604.1	135098	17450.4	150230	72370	163201	92717.8	-0.815729	0.112164
Q9EPC1	Parva	1	22.7521	10	3.59795e+06	4.18103e+06	4.97729e+06	4.54631e+06	2.92166e+06	2.92565e+06	2.95171e+06	2.29417e+06	2.85405e+06	3.26179e+06	2.58868e+06	4.17689e+06	3.85832e+06	3.02122e+06	-0.352842	0.0857643
Q9WU22	Ptpn4	1	22.6992	10	91978.7	172401	142325	12072.9	25244.2	10251.6	30930	39465.8		14072.1	17836.8	55139.8	75712.2	31488.9	-1.26568	0.207655
P20065	Tmsb4x	1	22.6506	10	253231	15854.5	321466	455312	264702	416609	233535	343089	650810	6959.11	129051	120218	287863	247277	-0.219253	0.726421
Q921S7	Mrpl37	1	22.4392	10	1.40303e+06	1.26118e+06	1.2185e+06	1.29221e+06	1.47003e+06	1.46231e+06	1.11134e+06	1.11561e+06	1.30768e+06	947123	793354	1.15919e+06	1.35121e+06	1.07238e+06	-0.333435	0.0084359
Q924D0	Rtn4ip1	1	22.2473	10	785138	6.79387e+06	616512	2.63369e+06	777748	1.12403e+06	721229	549947	1.91058e+06	2.22875e+06	791725	768400	2.12183e+06	1.16177e+06	-0.868984	0.370903
P47713	Pla2g4a	1	22.192	10	589799	642543	2.52864e+06	1.10264e+06	1.83976e+06	667022	509547	568538	446840	822568	219864	640120	1.2284e+06	534579	-1.20031	0.0645656
P35293	Rab18	1	22.0678	10	2.28229e+06	2.33089e+06	2.11659e+06	1.21671e+06	1.47735e+06	1.67348e+06	1.20011e+06	1.06153e+06	1.19833e+06	904416	1.13431e+06	945093	1.84955e+06	1.07396e+06	-0.78423	0.00261249
O88456	Capns1	1	21.4874	10	1.52785e+06	1.16477e+06	1.84902e+06	1.85355e+06	1.86616e+06	2.27207e+06	616649	761141	1.09132e+06	1.53932e+06	1.21029e+06	1.12925e+06	1.75557e+06	1.058e+06	-0.730604	0.00645895
Q62376	Snrnp70	1	21.0242	10	2.21066e+07	23799777	20737512	5.52268e+07	5.34306e+07	5.36356e+07	2.53248e+07	2.87958e+07	2.99721e+07	5.48818e+07	5.41433e+07	5.55e+07	3.81562e+07	4.14363e+07	0.118979	0.732984
Q6P8X1	Snx6	1	20.6848	10	1.19138e+06	1.04192e+06	1.17694e+06	587080	1.14575e+06	999062	707303	571995	745333	737163	797073	758357	1.02369e+06	719537	-0.508638	0.0112194
O35136	Ncam2	1	20.3021	10	937001	614426	843214	1.10391e+06	1.32192e+06	1.42489e+06	742257	683594	879030	1.28133e+06	1.58094e+06	1.36604e+06	1.04089e+06	1.08887e+06	0.0650023	0.811123
Q99LP6	Grpel1	1	19.5329	10	8.89948e+06	2.92482e+06	2940350	2.96306e+06	3.93678e+06	3.1008e+06	2.77496e+06	3.25252e+06	1.87014e+06	2.50004e+06	3.27247e+06	2.67312e+06	4.12755e+06	2.72387e+06	-0.599626	0.186877
Q6WKZ7	Nostrin	1	19.2921	10	1.61461e+07	1.64442e+07	1.57357e+07	9.02027e+06	2.43672e+06	2.459e+06	1.07194e+06	1.15346e+07	9.9753e+06		1.20779e+07	4.62692e+06	1.03737e+07	7.85732e+06	-0.400817	0.502604
Q9Z2H5	Epb41l1	1	19.2622	10	165834	33077	47173.6	166162	34496.3	85537.3	3704.3	46131.8	109498	158331	66751	17130.3	88713.4	66924.3	-0.406621	0.547744
P28650	Adss1	1	19.1711	10	501118	894767	7024.98	220708	46042.1	69380.2	72782.7	55968.7	47517.4	375289	169553	196385	289840	152916	-0.922519	0.385146
P97372	Psme2	1	19.1533	10	734232	21598.4	225113	217462	485009	340672	633615	427398	368640	598566	605051	359407	337348	498779	0.564166	0.185589
Q0VGU4	Vgf	1	19.1472	10	330543	129402	113807	215823	158766	11021.6		168773	167267	234754	473593	171490	159894	243176	0.604884	0.276865
P08207	S100a10	1	19.1347	10	82854	258937	381360	242442	249963	316813	40468.7	156194	150943	272425	153463	208220	255395	163619	-0.642391	0.10386
Q9D0F3	Lman1	1	19.1061	10	140769	289649	293494	250950	237627	39795.1	215993	38362.3	306501	305585	357252	375956	208714	266608	0.353193	0.39528
Q78IK4	Apool	1	19.1021	10	112071	217098	52064.2	675154	101277	63027.5	93635.4	14100.3	353956	141964	127113	1.90193e+06	203449	438783	1.10884	0.467814
Q9JK81	Myg1	1	18.9822	10	1.09905e+06	550865	778900	1.2048e+06	715731	1.80243e+06	113991	134431	1.06155e+06	758546	1.18306e+06	1.27286e+06	1.0253e+06	754073	-0.443266	0.356792
Q91W64	Cyp2c70	1	18.9794	10	13059.3	23942.8	66407.7	39261.2	8006.96	89747	65731.7	26990.7	7598.61	11474.5	315906	4292.41	40070.8	71999	0.845425	0.548066
P67984	Rpl22	1	17.7797	10	548999	664928	1.11723e+06	833180	1.15644e+06	663028	251685	545759	324715	321382	412873	349862	830635	367713	-1.17563	0.00200457
P35761	Ttk	1	17.6553	10	756342	857361	802490	529410	426719	501053	561263	668709	548166	397830	939341	624025	645562	623222	-0.0508095	0.834689
Q08642	Padi2	1	17.3716	10	375416	227586	393220	577914	156872	385202	3209.88	161724	16678.5	54852.1	31261	373170	352702	106816	-1.72332	0.0146656
P12246	Apcs	1	17.288	10	107216	101310	107855	85200.4	310905	365913	244540	66757.4	290246	46530.3	159748	142822	179733	158441	-0.181915	0.746689
Q32MG2	Cby2	1	17.0608	10	263087	226336	310358	367096	415830	491852	282228	254775	271961	457507	576934	477154	345760	386760	0.161667	0.56164
O70228	Atp9a	1	16.9843	10	869443	806215	1.24738e+06	492358	1.35753e+06	5.49563e+06	858755	1.02121e+06	2.52863e+06	1.03877e+06	1.27375e+06	1.67066e+06	1.71143e+06	1.39863e+06	-0.291185	0.706911
Q3V1L4	Nt5c2	1	16.5742	10	315586	756420	567330	571996	621475	907164	543774	327305	621211	1.54534e+06	510637	1.78355e+06	623328	888637	0.511601	0.337338
Q6NWV3	Ift122	1	16.5308	10	191816	42601.4	158714	60466.2	56707.2	142593	117852	104342	1.50325e+06	697915	32451.4	58343.9	108816	419026	1.94514	0.227041
P08607	C4bpa	1	16.1678	10	628014	423251	588395	369045	515903	474703	630090	314756	984650	1.37599e+06	825382	280072	499885	735156	0.556454	0.209729
P97464	Ext1	1	15.5013	10	649177	193009	182334	64189	873083	175135	87245.5	140100	160508	242859	9471.54	191129	356154	138552	-1.36207	0.142743
Q7TQF7	Amph	1	15.4963	10	403386	354021	1.18435e+06	358593	470012	647140	5330.58	210194	124704	1.46601e+06	376138	236713	569584	403182	-0.498475	0.528018
P53395	Dbt	1	15.4403	10	403411	123866	290346	158282	124415	64718.6	80288.9	147972	3406.01	72595.3	10473.8		194173	62947.2	-1.62513	0.0639173
Q8VC19	Alas1	1	15.3858	10	2.23198e+06	1.99396e+06	2711765	1.16938e+06	4.96398e+06	1.2045e+06	1.95442e+06	1.5372e+06	1.29927e+06	2.80168e+06	3.05615e+06	2.7649e+06	2.37926e+06	2.2356e+06	-0.089849	0.828517
O55098	Stk10	1	15.3719	10	162329	850101	823002	290138	62897.3	342749	241541	235483	1.35402e+06	321919	602079	242686	421870	499622	0.244039	0.73846
P50543	S100a11	1	15.369	10	38198.5	208578	52801.8	53185.1	144859	185026	77095.5	24004.5	2.09343e+06	110837	47245.5	60316.8	113775	402155	1.82157	0.415977
Q3TVI8	Pbxip1	1	15.3195	10	3.14623e+06	1.82008e+06	4.3164e+06	2.63296e+06	817658	1.51709e+06	2.22735e+06	514203	350580	987281	1.38644e+06	1.46685e+06	2.37507e+06	1.15545e+06	-1.03952	0.0638917
Q9DBG5	Plin3	1	15.304	10	31225	89360.5	12129.2	3910.1	96750.5		57881.9	217766	120486	13373.6	124721	343361	46675.1	146265	1.64786	0.111387
P26339	Chga	1	15.2878	10	471155	193048	157539	109288	258927	65228.5	95874.1	138263	401121	198129	396798	517057	209198	291207	0.477178	0.389361
Q8CIN4	Pak2	1	15.2811	10	43518.1	3.09776e+06	94660.7	121078	66527.2	104233	183473	23043.1	1.23531e+06	91292.5	6198.3	40367.1	587963	263281	-1.15912	0.560363
P61027	Rab10	1	15.2727	10	1301104	34477.9	526314	68410.3	1.0216e+06	526956	486276	521047	142762	1.13929e+06	879304	932968	579811	683607	0.237585	0.6922
Q9DCJ9	Npl	1	15.2257	10	120814	69951.3	1.56679e+06	1.33902e+06	1.66109e+06	287927	1.62133e+06	1.76508e+06	1.3542e+06	1.75831e+06	1.57543e+06	185738	840933	1.37668e+06	0.711134	0.204842
Q8VCR7	Abhd14b	1	15.2172	10	805118	275530	531244	72797.4	107682	91683.7	74612.6	67690.9	61091.3	57908.6	26675.4	51259.1	314009	56539.7	-2.47347	0.0597688
P49290	Epx	1	15.2155	10	135674	44067.1	181171	201410	155296	142495	115356	80229.6		212774	190849	237011	143352	167244	0.222389	0.528635
Q99LF4	Rtcb	1	15.1824	10	502569	342528	1.24153e+06	76432.1	45218.6	295745	496420	15197.1	429614	14783.6	29485.3	86839.1	417337	178723	-1.22349	0.262204
A6H611	Mipep	1	15.1807	10	120188	51322.5		49986.5	1.33203e+06	7512.43	99143.7	29251			22828.5	17871.5	312208	42273.7	-2.88468	0.3834
Q8BHB9	Clic6	2	15.168	10	1.49649e+06	693346	2.16487e+07	1.77183e+06	1.24991e+06	123344	251369	324354	731016	644664	154267	217644	4.49727e+06	387219	-3.53783	0.25976
P82343	Renbp	1	15.1017	10	1.7369e+06	1.29743e+06	887723	1.52194e+06	1.46834e+06	1.50627e+06	1.10247e+06	3843189	1.11058e+06	1.8308e+06	2.78137e+06	4.50167e+06	1.4031e+06	2.52835e+06	0.849575	0.0880612
P97379	G3bp2	1	15.0761	10	248118	240599	197380	393928	2.29927e+06	857617	526942	362782	359513	276750	185986	679412	706152	398564	-0.825168	0.389145
Q8CC35	Synpo	1	15.0677	10	2.66658e+06	814345	2.86996e+06	1.49631e+06	1.51449e+06	2.78862e+06	2.22359e+06	1.22033e+06	304733	3.36733e+06	3.24121e+06	4.69823e+06	2.02505e+06	2.50924e+06	0.309292	0.527095
P23818	Gria1	1	14.963	10	638306	681032	942636	762296	759343	565759	767054	639564	706953	713559	1.04863e+06	1.16276e+06	724895	839754	0.212194	0.286079
P35279	Rab6a	2	14.491	10	1.19839e+06	1.88108e+06	1.60384e+06	1.18023e+06	1.39009e+06	989430	495653	579018	834443	1.80602e+06	1.26215e+06	1.42057e+06	1.37384e+06	1.06631e+06	-0.365589	0.244368
Q8R2G6	Ccdc80	1	14.3388	10	450246	22831.1	149624	659813	788943	612122	561760	393535	521019	737011	902360	288965	447263	567442	0.343348	0.452398
P11214	Plat	1	14.1255	10	87987.9	83734.2	150761	161076	115955	125845	78444.5	53079.2	74996.9	89711.1	180242	138351	120893	102471	-0.238519	0.447527
P21550	Eno3	1	14.0676	10	395517	107551	452176	428487	1.69398e+06	1.21651e+06	420473	231538	194090	336991	452098	1.2362e+06	715703	478566	-0.580644	0.436871
Q3U2P1	Sec24a	1	13.4345	10	522834	143213	1.01019e+06	638902	542554	617026	595927	603297	155216	699733	564973	569191	579119	531390	-0.12409	0.73567
P45591	Cfl2	1	13.1403	10	172465	288076	182071	411275	59539.1	238419	196121	96040.3	163603	338737	251058	120739	225308	194383	-0.212995	0.622094
Q8BPB5	Efemp1	1	12.585	10	1.43631e+06	1.44144e+06	469348	1.77551e+06	1.22472e+06	1.24827e+06	835990	384757	655548	881917	1.45292e+06	806580	1.26593e+06	836284	-0.598136	0.0903125
P02463	Col4a1	1	11.9268	10	203540	128545	694212	591935	1.13721e+06	688242	185031	174719	329801	373456	341266	312444	573947	286119	-1.0043	0.0921624
Q8BJU0	Sgta	1	11.8069	10	843862	891943	899451	1.0078e+06	1.3863e+06	911137	1.44849e+06	1.41726e+06	1.21792e+06	2.28792e+06	2.1553e+06	2.3394e+06	990083	1.81105e+06	0.871204	0.00401737
P97823	Lypla1	1	11.7058	10	765922	765096	543684	96870.1	766218	758348	428028	398728	89710.2	867809	76591.3	172817	616023	338947	-0.861924	0.12306
P62754	Rps6	1	11.6956	10	91494.4	49050.1	45354	45075	44855.4	90328.9	26051.6	35163.5	46000.2	152519	42953.9	52078.6	61026.3	59127.8	-0.0455939	0.930624
P07309	Ttr	1	11.585	10	323295	124455	173187	117046	458371	274231	43599.4	166557	176874	133041	69868.8	60295.5	245097	108373	-1.17736	0.0436297
Q99L88	Sntb1	1	11.52	10	238165	171139	129801	266398		111680	177772	245641	177651	325654	163012	214369	183437	217350	0.244739	0.403194
P59470	Polr3b	1	11.4965	10	351529	446576	281335	88638.9	225166	108090	66582.4	414394	51481.7	215962	126084	125125	250223	166605	-0.586782	0.314685
Q8R1N4	Nudcd3	1	11.478	10	118563	224422	57447.4	250278	821135	111974	208850		166900	20164.2	394841	63391	263970	170829	-0.627819	0.524174
A6H5Y3	Mtr	1	11.4597	10	89931.7	127017	8741.16	69636.6		112617	53539	71558.7		24402.9	31312.9	535920	81588.8	143347	0.813065	0.556497
P62264	Rps14	1	11.4532	10	20208.9	149955	134075	70017.5	8638.94	43705.3	129833	55006.3	156167	385636	127769	62815.1	71100.2	152871	1.10439	0.167313
Q810A7	Ddx42	1	11.4408	10	339432	363389	3976.18	333061	287891	368250	229137	216409	214237	47525.9	248825	78099	282667	172372	-0.713575	0.130572
Q8R081	Hnrnpl	1	11.4372	10	3.93126e+06	4.36475e+06	4.47395e+06	2.508e+06	3.50507e+06	3.14167e+06	2.98376e+06	3.81184e+06	5.39031e+06	4.99288e+06	5.29838e+06	4.14567e+06	3.65411e+06	4.43714e+06	0.280108	0.14596
Q8CD10	Micu2	1	11.4259	10	244687	281218	74651.4	49189	87866	210461		3800	92200.7	228162	86120.8	87499.7	158012	99556.6	-0.666446	0.318582
P11688	Itga5	1	11.4109	10	288933	250408	102992	247615	114548	151320	180945	106336	189019	135690	71594.9	177111	192636	143449	-0.425337	0.221484
Q99P91	Gpnmb	1	11.3933	10	51789.9	78282.3	110878	175876	63478.3	122086	116491	32980.4	14762.5	36538.3	126748	138975	100398	77749.3	-0.368834	0.457891
P53026	Rpl10a	1	11.3895	10	327248	1.05619e+06	122101	191927	156017	522321	67349	351792	384307	724798	716947	645774	395968	481828	0.283135	0.643311
Q3U186	Rars2	1	11.3789	10	194217	182427	128060	163405	173049	190033	95578.3	66383.6	58569.3	110840	101253	263597	171865	116037	-0.566694	0.11379
Q61361	Bcan	1	11.3749	10	314737	129129	332061	496519	341081	324345	195839	170996	195821	456063	475797	568707	322979	343870	0.0904264	0.8132
Q9D4H8	Cul2	1	11.3499	10	228336	172356	199514	179680	181344	78922.1	3669.06	157250	486336	850393	462608	331707	173359	381994	1.13979	0.117729
Q9D7N3	Mrps9	1	11.3316	10	72521	113394	98310.3	88234.6	174942	442977	887378	86163.1	887297	199711	717092	7639.04	165063	464213	1.49177	0.122312
Q8K2I4	Manba	1	11.3271	10		22268.6	6647.95		246315	72058.1	30865.7	125869	167145	213714	12819.4	230096	86822.5	130085	0.583312	0.517054
Q9JHW2	Nit2	1	10.9851	10	241863	199314	181207	216780	98153.3	145663	78509	13528.5	19743.7	121243	54233.5	84647.6	180497	61984.3	-1.542	0.00136838
Q60991	Cyp7b1	1	10.6031	10	933635	482827	671790	939080	677231	519580	351232	37709.9	262312	687323	63314.1	661596	704024	343915	-1.03357	0.0280712
Q6P2B1	Tnpo3	1	10.4963	10	282503	120828	308774	1.0854e+06	222607	1.32914e+06	219213	231402	1.02919e+06	50833.5	185135	307664	558208	337239	-0.727033	0.403418
Q9WV80	Snx1	1	10.2147	10		323246	75698	475472		113524	473172	9620.37	167301	531216	109367	201676	246985	248725	0.010129	0.989588
P40630	Tfam	1	9.55946	10	378411	238676	833873	1.58273e+06	1.23956e+06	1.6953e+06	936482	1.12658e+06	1.36349e+06	1.54831e+06	1.49097e+06	1.90371e+06	994757	1.39492e+06	0.487769	0.191566
P49817	Cav1	1	7.87888	10	29813.4	240141		302374	400457	238531	58618.6	147299	88006.6		96773.8	95341.5	242263	97207.8	-1.31743	0.0485727
O88967	Yme1l1	1	7.79469	10	205147	18163.8	2049.83	259340	29822.1	89252.6	404188	85016.8	405479	573219	434813	60698.1	100629	327236	1.70128	0.0385107
Q8CAY6	Acat2	1	7.7905	10	68674.3	175093	26592.4	180726	282821	116606	50344.3			255244	268684	290259	141752	216133	0.608547	0.279765
Q9Z2Q5	Mrpl40	1	7.73907	10	57214.6	40527.2	38936.4	340509	95011.8	201646	54604.7	50437.4	114766	34592.2	36594.4	48589.8	128974	56597.4	-1.18828	0.182646
Q811U4	Mfn1	1	7.70782	10	65682	59468.4	31142.5	1579.62	27255.1		26472.6		20269.2	2711.82	22334.2	1867.52	37025.5	14731.1	-1.32966	0.118312
Q91WT4	Dnajc17	1	7.69261	10	74750.4	72884.6	21457.1	1.3133e+07	700946	111437	48205.7	62068.7	122720	326795	154953	351247	2.35241e+06	177665	-3.72691	0.337603
Q9Z2U0	Psma7	1	7.68535	10		12546.5	13793.2	28710.2	21649.3	29561.6	4036.59	163718	9175.73	222623	21128.3	26332.4	21252.2	74502.4	1.80968	0.242888
Q63844	Mapk3	1	7.68043	10	103831	257760	190623	208343	288343	19518.4	49965.5	65299	308509	144890	92196.4	1.57864e+06	178070	373250	1.0677	0.448656
Q9ESN9	Mapk8ip3	1	7.66345	10	702268	575396	549850	1.8089e+06	1.53258e+06	1.04255e+06	2.25917e+06	2.06724e+06	1.56882e+06	1.70634e+06	2.91977e+06	841528	1.03526e+06	1.89381e+06	0.871302	0.0378942
Q8C0C7	Farsa	1	7.65181	10	378317	356649	453621	80780.5	247900	82236	382726	212338	142088	211827	443248	372883	266584	294185	0.142134	0.740638
O54984	Get3	1	7.63932	10	86572.4	221776	143966	87010	169395	183551	115503	109260	135459	127771	77095.7	157004	148712	120349	-0.305296	0.277728
Q99PU5	Acsbg1	1	7.63499	10	263764	332561	111453	387643	69147.5	68676.1	360325	198300	369143	166437	292020	139745	205541	254328	0.307268	0.504109
Q99JR5	Tinagl1	1	7.63175	10	597366	203814	526098	227702	62128.3	179934	28364.8	79015.1	71710.1	202603	152194	250523	299507	130735	-1.19594	0.100858
Q07456	Ambp	1	7.62825	10	9531.81	32518.5	96720.4	226853	160803	233644	265853	73382.5	300466	279862	453906	87924.4	126678	243566	0.943139	0.127748
P11404	Fabp3	1	7.62286	10	89090.7	44608.3	29293.5	61714.8	23881.8	21043.2	6817.3		47858.3	14709.8	39574.5	40374.6	44938.7	29866.9	-0.589412	0.308193
Q8C754	Vps52	1	7.60585	10	487930	418768	132809	145911	197442	159958	41498.3	119758	210737	236461	127062	122839	257136	143059	-0.84592	0.13192
O70325	Gpx4	1	7.59834	10	259800	128171	13684	212216	212335	416648	471162	475274	172442	687639	723078	655478	207142	530846	1.35767	0.00912336
P83093	Stim2	1	7.59626	10	46842.6	2.97753e+06	25741.3	5.8544e+06	5.75434e+06	6.12988e+06	3.30349e+06	3.59862e+06	3.93504e+06	5.37734e+06	5.57179e+06	5.46996e+06	3.46479e+06	4.54271e+06	0.390785	0.410334
Q99JW2	Acy1	1	7.57565	10	635696	569716	582390	388107	757814	370019	543146	180505	59378.9	489222	415872	1.06963e+06	550624	459626	-0.260606	0.57272
P15920	Atp6v0a2	1	7.57197	10	260119		363701	157246	104635	257816	167606	420782	158172	21448.1	248553	249763	228703	211054	-0.115865	0.812458
P62830	Rpl23	1	7.57039	10	253341	419983	300789	218715	200228	279458	434311	216771	272748	159093	189546	504806	278753	296213	0.0876479	0.796574
O35841	Api5	1	7.56883	10	60430.2	39722.4	159069	165356	155100	44952.4	38359.4	79611.8	77835.4	154869	258637	157453	104105	127794	0.295784	0.576347
Q9ER88	Dap3	1	7.55751	10	120040	131185	45152.1	296495	82368.3	110292	74809	98913.7	100104	131935	81596.9	110459	130922	99636.3	-0.393966	0.410346
Q8BT60	Cpne3	1	7.5522	10	337847	166122	117110	430359	423731	244059	176226	154814	93402.8	450048	159051	179945	286538	202248	-0.502603	0.28317
O35927	Ctnnd2	1	7.55129	10	482997	1.10825e+06	474195	2.14099e+06	620884	192009	469332	398518	434989	441000	369605	4.27799e+06	836554	1.06524e+06	0.348645	0.752138
Q5PR68	Cep112	1	7.53801	10	144086	341309	55460.5	76109.7	113195	50707.1	82469.1	3406.35	26817.8	235413	192830	200310	130145	123541	-0.0751264	0.91476
Q2VLH6	Cd163	1	7.52015	10	60159.4	25817.3	85801.4	69424.8	56869.2	29438.6	32725.1	41539.7	53374.9	8546.66	27054.3	38832.6	54585.1	33678.9	-0.696663	0.0945087
Q9CY27	Tecr	1	6.95909	10	132840	35274.5	94453	43618.2	48759.1	45355.8	167142	129476	35102.4	116849	47242.1	21239.3	66716.7	86175.2	0.369224	0.516818
Q921T2	Tor1aip1	1	6.65927	10	735967	313333	232104	98659.3	554358	478853	328557	230807	211872	328578	258770	251257	402212	268307	-0.584074	0.19705
P11798	Camk2a	1	6.31377	10	232078	47891.8	132274	111099	61993.2	104697	78247.1	85738	114835	120054	312054	27441.3	115005	123062	0.0976796	0.870666
O54782	Man2b2	1	6.26325	10	365138	405133	626185	525022	485854	1.48822e+06	293064	373826	947756	224011	342213	319557	649259	416738	-0.639655	0.279042
P22599	Serpina1b	1	6.06665	10	8829.96	81340.5	110497	11686.5	15629.1	20470.6	35909.7		24002.9	133631	57526.1	7390.8	41408.9	51692.1	0.320003	0.721212
P70699	Gaa	1	5.87252	10	305998	341572	519838	197540	142313	270702	121866	174454	168789	217953	336403	78229.9	296327	182949	-0.695749	0.110749
Q571F8	Gls2	1	5.21718	10	264144	299005	601628	559867	417672	447237	190791	472663	453603	208644	906866	813127	431592	507616	0.234068	0.582782
Q05186	Rcn1	1	4.46978	10	182029	3.88443e+06	92131	326832	177691	217954	192902	203816	181926	430588	95916.6	268359	813511	228918	-1.82933	0.365506
O89079	Cope	1	4.01794	10	41605.2	106683	29914.1	169868	108759	121722	150835	27928.4	70373.4	22627.8	64798.8	101006	96425.4	72928.2	-0.402935	0.436442
Q61749	Eif2b4	1	3.92201	10	103068	199506	93806.9	124698	54392	169815	163348	3308.77	135839	437045	27145.2		124214	153337	0.303878	0.701931
Q9QYS9	Qki	1	3.92103	10	31531.3	214287	212396	544036	169741	235350	118328	127302	148674		84461.9	112663	234557	118286	-0.987661	0.163692
Q60737	Csnk2a1	1	3.91233	10	145557	474725	503665		365878	34650.1	3377.01	34247.4	30910.2	169142	55970.1	80994.7	304895	62440.3	-2.28776	0.0216203
P35980	Rpl18	1	3.90852	10	829282	294201	716251	115094	1.28481e+06	936933	140780	873917	687279	524907	533797	866572	696096	604542	-0.203444	0.668988
P70399	Tp53bp1	1	3.88454	10	168751	493370	450676	353338	97878.7	428542	72777.4	241840	217537	104936	235722	154138	332093	171158	-0.956255	0.0503169
Q5SSL4	Abr	1	3.86438	10	183371	53029.7	149759	149573	114875	227583	52920	55444.2	185706	242370	84579	119820	146365	123473	-0.245373	0.575146
Q9JIL4	Pdzk1	1	3.86267	10	88895.4	193697	221093	183716	75097.8	315826	584400	109406	83594.6	274214	181236	256952	179721	248301	0.466328	0.425316
Q64449	Mrc2	1	3.85843	10	813074	594650	495996	266036	207797	147815	487555	929777	238135	201629	227321	634838	420895	453209	0.106718	0.842723
Q3UQ28	Pxdn	1	3.85843	10	392669	176332	128191	281848	172369	219578	97179.5	300469	141674	134509	204989	281358	228498	193363	-0.240868	0.513114
P28740	Kif2a	1	3.8559	10	294169	75315.8	656750	78230.2	531410	478113	230705	55764.1	142862	367880	37364.8	265102	352331	183280	-0.942886	0.162986
Q2PFD7	Psd3	1	3.84022	10	13553.6	53318.8	181836	278577	562812	208565	75041.6	107630		7458.21	670600	55129.8	216444	183172	-0.240793	0.820023
Q9DCJ5	Ndufa8	1	3.8378	10	226215	53522.3	222934	296669	357363	274582	212110	200544	208402	294539	266769	186427	238548	228132	-0.0644088	0.824055
P97290	Serping1	1	3.8378	10		1.08854e+07		65845.4	180497	640309	140395	133080	10978.9		152806		2.94302e+06	109315	-4.75073	0.326142
Q811S7	Ubp1	1	3.83539	10	72349.5	39091.6	13055	61287	47113.1	32184.2	6291.06	19326.8	25391.8	173106	24636.1	15817	44180.1	44094.9	-0.00278466	0.997576
O08967	Cyth3	1	3.83459	10	81950.4	197521	209687	1.44097e+06	200516	1.31797e+06	665050	947888	31021.7	1.03395e+06	496401	276772	574770	575180	0.00102926	0.998938
O35904	Pik3cd	1	3.81965	10	2.65732e+06	1.17739e+06	1.50505e+06	271752	218816	189416	424861	1.63931e+06	346526	1.67966e+06	211175	82369.9	1.00329e+06	730651	-0.457487	0.597229
G5E829	Atp2b1	1	3.81657	10	55369.7	185382	111726	290131	118063	100526	50216.2	64396	2349.44	72563.4	155674	655639	143533	166806	0.216792	0.829769
Q3U2A8	Vars2	1	3.81199	10	700875	2.12099e+06	1.00507e+06	1.50367e+06	1.58408e+06	840719	994702	996204	1.0306e+06	1.23136e+06	1.29619e+06	1.25658e+06	1.29257e+06	1.13427e+06	-0.188469	0.502403
P84091	Ap2m1	1	3.80447	10	11344.1		280560	134686	135320	320273	489180	107210	1.53701e+07	275634	231793	145961	176437	2.76999e+06	3.97266	0.376371
Q6PAL7	Ahdc1	1	3.80298	10	34439.9	272244	440661	435087	71582.7	20705	36349.2	73117.3	161902	126993	156529	245185	212453	133346	-0.671971	0.377831
Q99NB8	Ubqln4	1	3.80149	10	40138.1	9553.04	15696.7	41218.6	44153.5	67468.9	592214	33269.9	33646.3	267989	88097	64584.4	36371.5	179967	2.30685	0.14285
Q9JLB0	Pals2	1	3.79707	10	2.00986e+06	1.97494e+06	1.84352e+06	474750	173979	146066	49819.8	35166.5	97091.4	3.52258e+06	3.27205e+06	3.33834e+06	1.10385e+06	1.71917e+06	0.639169	0.477358
Q6JPI3	Med13l	1	3.79633	10	9510.89	35600	85004.5	27440.1	98416	63430.7	25274.8	87170.3	43939.5	9659.18	19276.9	132622	53233.7	52990.4	-0.00660722	0.992144
P11627	L1cam	1	3.79633	10	234185	196763	226279	340166	124986	546184	187501	272064	89099.4	273758	349541	19347.9	278094	198552	-0.486056	0.339262
O35215	Ddt	1	3.79487	10	1.93528e+06	903803	990798	1.42766e+06	473633	637352	423970	321134	422779	57397.6	457995	687930	1.06142e+06	395201	-1.42534	0.017882
Q64332	Syn2	1	3.79414	10	104126	52611.1	168796	100776	72019.9	60830.4	80362.5	37961.7	75075.4	39762.3	76225.7	98485.9	93193.1	67978.9	-0.455137	0.23485
Q60605	Myl6	1	3.79196	10	67671.6	95934.4	96152.7	119228	101218	126430	360814	392497	444572	468991	490517	466484	101106	437312	2.1128	3.13911e-08
P52196	Tst	1	3.78835	10	158665	470417	84301.4	623146	152166	227724	54554.6	211968	196122	285394	223038	139077	286070	185026	-0.628643	0.300906
Q99MZ7	Pecr	1	3.78549	10	171002	2947.56	42685.4	18099.5	274824	52788.1	62073	61346.9	156364	68651.5	205807	370209	93724.5	154075	0.717135	0.382173
P12787	Cox5a	1	3.78335	10	82643.1	113167	270414	616110	176704	116098	230001	60352.2	2.00534e+06	266337	2.86011e+06	606549	229189	1.00478e+06	2.13227	0.13541
Q80W00	Ppp1r10	1	3.78335	10	177258		56289.9	261253	76140.5	50907		2323.62	157871	373684	62912.6	262262	124370	171811	0.466184	0.562917
O08796	Eef2k	1	3.78193	10	139850	595840	87145.9	348142	28462.9	145000	131014	23280.7	84790.1	73991.8	75097.3	229780	224074	102992	-1.12143	0.213468
Q62230	Siglec1	1	3.78122	10	198966	216715	158202	31133.2	35220.3		5244.75	98956.4	97785.6	342211		88598.7	128047	126559	-0.0168631	0.983397
Q9R0B9	Plod2	1	3.7763	10	566839	302217	308600	137134	437159	221999	238596	81553.9	273295	260231	427294	187166	328991	244689	-0.427099	0.304542
Q9ER64	Osbpl5	1	3.7742	10	141642	122123	1.18898e+06	79401.9	138727	75707.8	68810.2	74151.5	53770.1	202950	783051	86919.1	291098	211609	-0.460104	0.718446
Q99PG0	Aadac	1	3.77143	10	153265	179742	118149	213729	92475.7	111736	184498	223810	192495	247528	2463.26	109307	144849	160017	0.143669	0.721581
Q04750	Top1	1	3.76867	10	103158	261993	257351	117261	69159	54561	52125	10116.4	45721.5	112764	32821.4	86251.8	143914	56633.4	-1.34548	0.0575095
Q99JY3	Gimap4	1	3.76799	10	580088	7031.11	108484	164381	790225	111616	72287.6	451585	178379		218821	381189	293638	260452	-0.173018	0.835269
P16110	Lgals3	1	3.76321	10	358167	479503	460952	225408	198829	243629	224297	295124	216292	485177	447756	342290	327748	335156	0.0322447	0.91553
Q8BSS9	Ppfia2	1	3.75983	10	20688.2	22657.7	146007	62590.6	31234	20547.7	6694.89	42548.3	32679.8	392212	426755	311885	50620.8	202129	1.99747	0.0954603
Q9H3W5	LRRN3	1	3.75916	10	10401.7	103084	283591	84624.8	156170		72290.1	54340.1	373627	376729	298210	417125	127574	265387	1.05676	0.133485
Q8R3Y8	Irf2bp1	1	3.75714	10	245742	161192	278117	156630	98272.2	193693	47480.4	281427	76593.9	112999	114460	100231	188941	122199	-0.628709	0.149708
Q64464	Cyp3a13	1	3.75448	10	384102	8073.86	30583	42097.1	8704.3	311883	36425.5	235321	43667.5	79163.9	1.06729e+06	643846	130907	350952	1.42273	0.261221
P50172	Hsd11b1	1	3.75116	10	103780	221898	153191	114427	143955	106853	74228.4	97704.6	103488	202025	172520	142090	140684	132009	-0.0918205	0.754941
Q3UEB3	Puf60	1	3.74722	10	176547	329020	80177.3	175842	104742	234294	47058.5	69821.7	41198.2	96085.3	337141	237985	183437	138215	-0.408371	0.480865
Q91YE6	Ipo9	1	3.74461	10	1.24722e+06	328280	116960	1.45291e+06	17942.2	20395.2	198150	207769	453175	333693	242817	137528	530617	262189	-1.01707	0.341138
O70589	Cask	1	3.71874	10	88429.9	11169.2	80330.4	69208.5		98906	80643.3	50999.3	226058	147554	1266.58	31878.1	69608.8	89733.3	0.366374	0.627633
Q8K4Q8	Colec12	2	3.45867	10	168274	94353.2	231185	103281	365309	14281.6	182538	145706	195676	15180.5	148755	72444.3	162781	126717	-0.361324	0.546397
Q9Z218	Dpp6	1	2.71396	10	491041	35514.3	426952	40235.9	60492.2	496768	129332	48999.6	52480.2	98534.9	180831	70730.1	258500	96818	-1.41682	0.130422
Q8CFI0	Nedd4l	1	2.63889	10	278999	242977	388947	53140.5	46491.7	247780	72253.4	318776	163501	241349	87880.9	100038	209723	163966	-0.355082	0.516502
Q3UJD6	Usp19	1	2.15246	10	122621	521294	135690	219685	310573	267816	141519	125205	117705	272827	221018	124360	262947	167106	-0.654009	0.172357
P97352	S100a13	1	2.10966	10	96778.2	64988.6	90705.5		34607.8	22900.9	13835.6	350528	191027	241304	51404	113574	61996.2	160279	1.37033	0.126272
Q8BWF0	Aldh5a1	1	103.245	9	353909	744492	567200	587183	879356	1.28587e+06	588813	747070	648265	682209	872970	1.34194e+06	736335	813544	0.143859	0.665577
Q99KF1	Tmed9	1	82.2985	9	587197	720235	798701	666422	2.21266e+06	547970	1.60006e+06	408354	716971	526452	535345	522347	922198	718254	-0.360582	0.534906
Q08943	Ssrp1	1	82.1526	9	252602	365832	3.7667e+06	707919	1.3248e+06	4.83188e+06	476476	241022	2.33e+06	365321	1.59639e+06	162975	1.87495e+06	862032	-1.12104	0.27285
Q68EF4	Grm4	1	73.6355	9	938274	2.47281e+06	2.24237e+06	2.00727e+06	2.82563e+06	2.97066e+06	1.89134e+06	1.6856e+06	1.36468e+06	1.97416e+06	1.66819e+06	1918496	2.24284e+06	1.75041e+06	-0.357631	0.146644
Q8BYZ7	Elmo3	1	70.959	9	1.01611e+07	1.10995e+07	8.57526e+06	8.83904e+06	8.85525e+06	9.5278e+06	7.69729e+06	8.40367e+06	8.86933e+06	1.30368e+07	1.27747e+07	1.29463e+07	9.50967e+06	1.06214e+07	0.159501	0.341157
Q9ESL0	Oxct2b	2	66.2813	9	1.43434e+06	1.62013e+06	1.64256e+06	1.14531e+06	1.14231e+06	971530	333371	188774	985134	1.35776e+06	312761	474584	1.32603e+06	608731	-1.12324	0.00855134
P62301	Rps13	1	60.9863	9	90605.8		52477.3	346380	21543	148702	67042.8	33387.5	364237	166316	156257	4663.83	131942	131984	0.000463067	0.999583
O88689	Pcdha4	1	57.9788	9	555866	411590	361531	865941	519435	776328	625173	600896	654123	529518	541306	593263	581782	590713	0.0219796	0.917515
O35381	Anp32a	1	57.4835	9	8.38255e+06	7.3048e+06	5.80638e+06	8.0655e+06	8.01693e+06	6.56499e+06	5.68991e+06	3.77939e+06	6.83555e+06	7.23956e+06	8.3033e+06	6.16588e+06	7.35686e+06	6.3356e+06	-0.215609	0.204018
P99026	Psmb4	1	56.4663	9	6.38699e+06	5.57374e+06	6.01583e+06	4.94671e+06	6.17028e+06	5.41372e+06	4.40728e+06	3.90958e+06	5.56057e+06	6.05228e+06	6.22296e+06	6.18741e+06	5.75121e+06	5.39001e+06	-0.0935773	0.452228
Q8BIL5	Hook1	1	53.2551	9	6.61778e+06	6.35655e+06	6.24205e+06	5.37639e+06	5.1111e+06	7.93714e+06	6.60802e+06	7.56388e+06	7.53061e+06	8.4407e+06	8.36973e+06	8.00018e+06	6.2735e+06	7.75219e+06	0.305333	0.0136847
Q8BWM0	Ptges2	1	51.999	9	586169	1.08232e+06	80419.9	78291	91928.2	482420	68879.3	360886	1.13077e+06	207077	1.18918e+06	276253	400258	538841	0.428929	0.604295
Q8BGC4	Ptgr3	1	49.983	9	1.29589e+06	894490	612702	316603	951894	118345	341712	496348	171263	603400	1.24256e+06	1.02919e+06	698321	647412	-0.109205	0.839274
Q9D7Q1	Chit1	1	48.37	9	886300	385628	725528	792076	529608	563658	747583	619266	381478	840796	667833	695529	647133	658748	0.0256635	0.908991
O70250	Pgam2	1	42.4346	9	1.204e+07	1.07267e+07	1.1659e+07	1.1881e+07	1.18526e+07	1.33058e+07	1.17709e+07	1.23614e+07	1.25461e+07	1.89995e+07	1.9264e+07	1.49859e+07	1.19108e+07	1.4988e+07	0.331528	0.0563391
Q8VBT9	Aspscr1	1	42.2995	9	4.44023e+06	9.90071e+06	3.39434e+06	4.20245e+06	3.72432e+06	3.17338e+06	2.25216e+06	2756551	2.47543e+06	3.33944e+06	3.06316e+06	3.69698e+06	4.80591e+06	2.93062e+06	-0.713602	0.107504
Q99MJ9	Ddx50	1	39.5114	9	825281	1.03323e+06	1.74777e+06	2.33282e+06	1.22843e+06	1.65201e+06	531083	660434	1.46795e+06	1.28361e+06	1.31497e+06	1.47301e+06	1.46992e+06	1.12184e+06	-0.38987	0.245512
Q9D1E6	Tbcb	1	36.3837	9	752035	630607	703221	377281	718537	541453	527759	358315	439010	210496	121112	193844	620522	308423	-1.00857	0.00479909
Q8CDN6	Txnl1	1	35.4185	9	406867	766808	779816	995779	1.32913e+06	1.05934e+06	1.43736e+06	1.44932e+06	1.38213e+06	2.22968e+06	2.48704e+06	1.78698e+06	889623	1.79542e+06	1.01305	0.00273957
Q80TM9	Nisch	1	34.7544	9	216631	167031	412659	9.9494e+06	512112	776785	539756	642375	366857	667814	622466	493007	2.00577e+06	555379	-1.85261	0.383684
Q9Z0J0	Npc2	1	34.5526	9	7.90862e+06	1.34383e+07	1.71966e+07	1.4235e+07	1.22192e+07	8.44037e+06	1.44012e+07	1.53231e+07	1.4194e+07	2.33465e+07	2.14116e+07	1.1014e+07	1.22397e+07	1.66151e+07	0.440926	0.100403
A2BDX3	Mocs3	1	34.4882	9		89007.2	45803.3	169557		1458.86	13059.9	98123.6	306490	12802.9		36218.3	76456.6	93338.9	0.287838	0.817286
Q8K327	Champ1	1	34.4127	9	671931	640972	220907	354319	3.06947e+06	315359	119696	2.52365e+06	479422	160237	276621	151205	878826	618473	-0.506869	0.667267
Q6PE15	Abhd10	1	33.9823	9	4.28404e+06	95899.4	1.92735e+06	196875	1.47385e+06	351027	163570	2.23386e+06	1.97146e+06	1.39866e+06	1.40059e+06	286054	1.38817e+06	1.24237e+06	-0.160098	0.848034
O70566	Diaph2	1	33.3976	9	3.49707e+06	3.90432e+06	2.83803e+06	2.75984e+06	2.76528e+06	2.72378e+06	2.37096e+06	2.45735e+06	1.67482e+06	2.38305e+06	2.10755e+06	2.44388e+06	3.08139e+06	2.2396e+06	-0.460338	0.00542651
Q8BGA8	Acsm5	1	33.2967	9	1.03968e+06	1.1491e+06	2.31795e+06	938718	1.21127e+06	980950	809524	781716	723693	905932	877347	859184	1.27294e+06	826233	-0.623549	0.064333
Q9CPQ1	Cox6c	1	33.1877	9	6.32453e+06	6.34289e+06	6.47508e+06	8.36311e+06	7.05156e+06	7.08674e+06	7045177	7.96632e+06	8.20123e+06	5.18975e+06	4.71131e+06	4.50992e+06	6.94065e+06	6.27062e+06	-0.146463	0.393163
Q8CI51	Pdlim5	1	31.2809	9	2.03958e+06	2.74028e+06	2.33786e+06	2.23655e+06	2.01797e+06	2.57969e+06	2.01213e+06	1.90307e+06	2.13126e+06	2.62209e+06	3.46944e+06	2.75622e+06	2.32532e+06	2.48237e+06	0.0942861	0.572195
P46664	Adss2	1	31.1922	9	367035	264451	405102	722532	154770	924528	79968	110180	23071.1	213311	205342	473763	473070	184273	-1.36021	0.059538
Q91WK2	Eif3h	1	30.7553	9	397737	278278	86019.4	920804	264167	83576.5	498210	25305.7	608355	927665	954948	165603	338430	530014	0.647173	0.363326
Q8K1J6	Trnt1	1	30.5689	9	538474	182847	630220	155788	218127	237450	235069	110216	59861.6	71130.2	57481.9	189602	327151	120560	-1.44021	0.0416522
Q9JIF0	Prmt1	1	30.4955	9	34945.2	36737.7	53971.2	72352.7	21048.1	97898.7	4338.17	78355.1	134577	61732.2	116687	71338	52825.6	77837.9	0.559234	0.280754
P28063	Psmb8	1	30.4696	9	6535524	2.76979e+06	1.87232e+06	2.6856e+06	1.84764e+06	2.07647e+06	1.47597e+06	1.87575e+06	1.8355e+06	1.93446e+06	2.09275e+06	2.84813e+06	2.96456e+06	2.01042e+06	-0.560316	0.235552
Q99ME9	Gtpbp4	1	30.3876	9	1.73985e+07	1.27791e+07	1.96136e+07	1.63425e+07	184036	4534.26	154719	1.39034e+07	64955.8	272535	225565	208433	1.10537e+07	2.4716e+06	-2.16101	0.0709913
P68404	Prkcb	1	29.5505	9	5.64653e+06	2.01153e+06	1.42109e+06	2.16185e+06	1.41622e+06	1.32769e+06	900670	7.91138e+06	746071	1.08748e+06	8.94524e+06	1.06361e+07	2.33082e+06	5.03782e+06	1.11196	0.20535
Q9CWZ7	Napg	1	29.1195	9	474175	664030	200162	603253	668882	592679	352933	713796	430299	885600	1.34524e+06	428852	533863	692786	0.37594	0.374195
Q8K354	Cbr3	1	29.0132	9	87919.4	12710.5	70376.5	77065.9	360484	298352	24990.1	117763	217686	320865	109978	490089	151151	213562	0.498661	0.504781
Q8R4C2	Rufy2	1	28.9579	9	397459	596459	339322	566099	413408	524686	308101	283423	252528	713320	454040	515144	472906	421093	-0.167414	0.548803
Q9CQ60	Pgls	1	28.9094	9	125914	303275	301853	140602	118625	269524	160931	153266	78138.4	157396	66619.2	275018	209966	148561	-0.499094	0.228798
Q9D2I5	Armc9	1	28.5553	9	1.27471e+06	582758	796796	1.26745e+06	1.03358e+06	1.25312e+06	1.76659e+06	1.62785e+06	1.50993e+06	883701	2.20401e+06	1.50325e+06	1.03474e+06	1.58255e+06	0.612993	0.0269629
Q8R071	Itpka	1	28.1811	9	3.19643e+06	2.32191e+06	3.34809e+06	2.83444e+06	2.27415e+06	1.84805e+06	2.09663e+06	1.7029e+06	1.34334e+06	1.81948e+06	2.62497e+06	2.65574e+06	2.63718e+06	2.04051e+06	-0.370066	0.092328
Q9CS84	Nrxn1	1	27.9335	9	1.46402e+06	1.63939e+06	6.86481e+06	801813	582552	499207	752336	848768	785308	8.64231e+06	1.7477e+06	1.6572e+06	1.9753e+06	2.4056e+06	0.284329	0.794287
Q6ZWX6	Eif2s1	1	27.3081	9	1.85453e+06	1.52107e+06	2.64234e+06	2.28562e+06	1.73503e+06	1.58958e+06	1.60536e+06	1.71912e+06	1.58024e+06	1.99973e+06	2.32985e+06	2.87323e+06	1.93803e+06	2.01792e+06	0.0582794	0.776004
Q8C0Q2	Zhx3	1	27.0293	9	437816	843256	272900	292672	1.51078e+06	999253	849312	622997	625486	1.27322e+06	366019	647049	726113	730681	0.00904729	0.98485
Q8C0D4	Arhgap12	1	26.7555	9	2.22997e+06	532660	1.97075e+06	1.49186e+06	1.33491e+06	1.04261e+06	1.17426e+06	2.18838e+06	3.0285e+06	962591	1.00273e+06	1.85164e+06	1.43379e+06	1.70135e+06	0.246841	0.536184
Q9D024	Ccdc47	1	26.4994	9	2.21085e+06	1.66742e+06	2.06528e+06	1.50552e+06	770184	778474	829771	912638	1.11623e+06	1.88279e+06	1.96957e+06	1.51045e+06	1.49962e+06	1.37024e+06	-0.130168	0.696431
Q7SIG6	Asap2	1	26.3726	9	2.02079e+06	2.49012e+06	2.46473e+06	2.27751e+06	2.36755e+06	2.35851e+06	2.03135e+06	2.05897e+06	2.06166e+06	1.47709e+06	1.43773e+06	1.42088e+06	2.32987e+06	1.74795e+06	-0.414586	0.00337722
P17047	Lamp2	1	25.7063	9	1.87203e+06	1.69954e+06	892707	1.32734e+06	1.49887e+06	1.63467e+06	706409	840182	984517	1.09436e+06	1.10008e+06	879740	1.48753e+06	934215	-0.671089	0.00494545
Q80TS3	Adgrl3	1	25.3117	9	855414	1.51744e+06	960490	1.42525e+06	968784	1.21782e+06	634278	977146	1.34242e+06	1.1427e+06	1.12378e+06	1.09354e+06	1.15753e+06	1.05231e+06	-0.137492	0.491095
Q62452	Ugt1a9	1	25.1929	9	4.01851e+06	3.90793e+06	4.82796e+06	2.87545e+06	2.25137e+06	2.58722e+06	2.97295e+06	1.94825e+06	1.984e+06	3.07591e+06	2.81773e+06	3.27852e+06	3.41141e+06	2.67956e+06	-0.34837	0.149017
O35405	Pld3	1	24.5874	9	161009	198807	86233.2	95681.5	1.3236e+06	131267	196252	365619	120966	231037	247058	118641	332766	213262	-0.64188	0.56804
P70677	Casp3	1	24.2249	9	490786	730300	705463	638387	1.20465e+06	915046	571024	813870	569721	756337	773369	688909	780772	695538	-0.166772	0.457811
Q60668	Hnrnpd	1	23.8181	9	834459	694192	445807	375576	287237	214329	317131	312951	244760	403502	85189.6	88517.8	475266	242009	-0.973679	0.0638503
O88448	Klc2	1	23.2733	9	92242.7	245798	125328	591376	547378	617320	12538.7	162130	101480	334104	1.4193e+06	200531	369907	371680	0.00689934	0.994148
Q9CR16	Ppid	1	23.1377	9	97777.8	140535	249639	1.78479e+06	1.45614e+06	1.51515e+06	2.36362e+06	1.95194e+06	2.34559e+06	2.70065e+06	2.56954e+06	2.89855e+06	874005	2.47165e+06	1.49976	0.00101186
Q60902	Eps15l1	1	23.0506	9	302471	137974	337579	123556	44067.5	127963	186772	103257	171284	247910	207395	261490	178935	196351	0.134	0.746471
P51410	Rpl9	1	22.9615	9	84555.5		47481.4	93216.3	64285.6	118307	688.06	118877	109855	491772	332726	214509	81569.2	211405	1.37391	0.14179
O54865	Gucy1b1	1	22.9167	9	59862	150075	24733.8	219528	130987	57776.4	79719.6	112980	153638	133400	74239.1	36227.5	107160	98367.2	-0.123522	0.804213
P97798	Neo1	1	22.8278	9	255091	944913	226161	85842.5	87352.2	50576.5	166385	26746.8	615222		242958	101534	274989	230569	-0.254177	0.809212
P11152	Lpl	1	22.4907	9	197552	240666	168543	243121	300015	453823	256335	366840	207896	223056	221168	291555	267287	261142	-0.0335557	0.901135
P51859	Hdgf	1	22.4273	9	1.44117e+06	1.83139e+06	365265	1.63679e+06	1.60391e+06	1.05562e+06	687122	662191	623384	2.93686e+06	1.17349e+06	448108	1.32236e+06	1.08853e+06	-0.280737	0.607434
P70268	Pkn1	1	22.2463	9	1.67643e+06	1.98191e+06	1.65346e+06	870698	977531	884349	2.01299e+06	1.59078e+06	1.12642e+06	1.76863e+06	1.46057e+06	982128	1.34073e+06	1.49025e+06	0.15254	0.569091
Q9CRD2	Emc2	1	21.8472	9	2.17718e+06	2.8146e+06	2.56669e+06	1.77827e+06	1.48595e+06	2.09528e+06	1.39816e+06	2.2757e+06	1.37021e+06	3.25675e+06	1.65396e+06	861298	2.153e+06	1.80268e+06	-0.256203	0.401463
P10637	Mapt	1	21.0917	9	1.34853e+06	1.36548e+06	1.96102e+06	1.58389e+06	2.01436e+06	2.23214e+06	1.09013e+06	2.00643e+06	1659166	1.89781e+06	1.77581e+06	1.67211e+06	1.7509e+06	1.68358e+06	-0.0565697	0.742842
P23780	Glb1	1	21.0867	9	4.39231e+06	5.05777e+06	6.07783e+06	5.86413e+06	6.06816e+06	6.93403e+06	4.49818e+06	4.34497e+06	4.75495e+06	5620747	6.26915e+06	5.99643e+06	5.73237e+06	5.2474e+06	-0.127528	0.348949
Q9JLQ0	Cd2ap	1	19.6591	9	584745	373222	418676	291426	700009	753995	571282	369401	427091	1.01212e+06	502837	422915	520345	550941	0.082427	0.808931
Q8CG14	C1s1	1	19.4263	9	373098	412467	728833	377411	287058	365231	51771.8	11936.4	193014	247973	934335	782394	424016	370238	-0.195669	0.760532
Q76MZ3	Ppp2r1a	1	19.2462	9	89084.9	243615	300572	39347	395099	309490	289698	195363	63494.3	103997	170712	495688	229535	219825	-0.0623549	0.911327
Q3V132	Slc25a31	1	19.2369	9	138880	23435.8	62155.1	277393		327758	144165	118430	21679.9	255738	66332	139798	165924	124357	-0.416036	0.535632
Q5SGK3	Aox2	1	19.2281	9	141437	204684	39245.8	1.53161e+07	1.44929e+07	1.30829e+07		6038.05	15526.6	87524.8	120861	22453.8	7.21288e+06	50480.8	-7.15869	0.0722104
B2RUJ5	Apba1	1	19.1965	9	306514	372941	807092	578400	295592	836385	421087	379648	273703	841911	210857	553145	532821	446725	-0.254263	0.542982
B2RXC1	Trappc11	1	19.1518	9	11993.6	163306	255387	151163		16414	1.36021e+07	184322	1.73381e+07		66768.3	113265	119653	6.26092e+06	5.70945	0.145293
P61202	Cops2	1	19.1371	9	446560	95116.6	432820	200642	20280.2	505650	36541.3	46044.3	398364	598990	451427	540728	283511	345349	0.284649	0.645935
[truncated: 2,197 more rows]

## Sheet: Supplementary Table S3
Supplementary Table S3 - The LFQ-abundance of liver proteome
Accession	Gene	Protein #	Score	# Peptides	WT	WT	WT	ASGR1	ASGR1	ASGR1	AVERAGE WT	Average ASGR1	2FC	T-test
A2ASS6	Ttn	1	538.602	291	390386816	1418032000	117236600	153242592	292747849	350175008	6.41885e+08	265388483	-1.27421	0.400192
Q8C196	Cps1	1	931.496	177	4515161440	4268825704	5284195840	4111030016	7109520896	3936243968	4689394328	5052264960	0.107529	0.752516
P19096	Fasn	1	752.794	156	1775446016	1615026944	1139863040	1345177984	487244580	488204288	1510112000	773542284	-0.965103	0.0987255
Q9QXS1	Plec	1	308.595	143	89124464	148849696	47479688	103840600	65028480	68800181	9.51513e+07	79223087	-0.264302	0.643847
P16546	Sptan1	1	424.067	125	530981088	544379712	520401408	514223616	502404192	255752992	531920736	4.24127e+08	-0.326715	0.271318
P01027	C3	1	376.361	110	120600496	335887200	228246704	250545296	232504496	254767104	228244800	2.45939e+08	0.107718	0.791213
Q8VDD5	Myh9	1	465.607	108	102825869	414933408	453174400	306173888	212423696	207857600	323644559	242151728	-0.418499	0.519355
Q68FD5	Cltc	1	488.38	105	196474344	210607400	208154706	511140992	182828500	215229700	2.05079e+08	3.03066e+08	0.563455	0.401693
Q05920	Pc	1	467.157	99	1060851504	1061135520	1053881812	1038939112	1001627840	932900008	1.05862e+09	9.91156e+08	-0.0950053	0.0962219
Q9JHU4	Dync1h1	1	278.09	96	250731808	126351200	134099000	185110400	127962800	144756608	1.70394e+08	152609936	-0.159026	0.704616
P11276	Fn1	1	396.938	92	64738968	120925904	310224192	58383768	182753696	81420172	1.65296e+08	107519212	-0.62046	0.527073
Q91ZX7	Lrp1	1	148.952	82	122272292	343031296	45970500	192120304	35051880	75108144	170424696	1.0076e+08	-0.75821	0.527377
Q3UQ44	Iqgap2	1	319.999	79	196361104	165958504	408732194	160936880	177830096	128433800	2.57017e+08	155733592	-0.722785	0.262499
Q62261	Sptbn1	1	199.406	79	76749432	143514400	186906400	137882896	150404598	125218468	1.35723e+08	1.37835e+08	0.022276	0.951827
Q8R0Y6	Aldh1l1	1	509.058	78	1373505696	1360852776	1370598928	843996842	1162701952	951039052	1.36832e+09	9.85913e+08	-0.472873	0.0150936
O35495	Cdk14	22	4.51836	78	9.43784e+08	87213296	782058816	109628200	239228304	109724600	6.04352e+08	152860368	-1.98318	0.165208
Q8CC88	Vwa8	1	229.666	78	204724224	127599188	112430096	374606400	105393000	84632152	1.48251e+08	1.88211e+08	0.344304	0.703389
Q80X90	Flnb	1	282.6	77	50424440	50625700	58415848	204245016	174024496	118192200	5.31553e+07	1.65487e+08	1.63843	0.0113992
Q8VDJ3	Hdlbp	1	219.09	75	111428918	117503496	177749600	158204704	157025504	162573408	1.35561e+08	159267872	0.232517	0.326765
P26039	Tln1	1	317.906	74	48726600	52078625	153827104	51949760	62770782	65300530	84877443	60007024	-0.50025	0.513514
E9Q414	Apob	1	171.338	71	157403008	92585234	88506028	65397328	192573904	228570496	1.12831e+08	162180576	0.523432	0.414797
P58252	Eef2	1	328.373	71	365986912	383767904	359259584	324267538	481452608	303149888	3.69671e+08	3.69623e+08	-0.000187815	0.999364
Q61838	Pzp	1	260.345	70	9.72146e+07	93527520	177923469	82842872	87107248	79824752	1.22889e+08	8.32583e+07	-0.561685	0.224639
Q6PB66	Lrpprc	1	270.089	68	248636400	265640896	166285600	258228896	255749792	200694592	2.26854e+08	2.38224e+08	0.0705554	0.767736
Q9QXZ0	Macf1	1	125.149	67	152748304	361647104	375700288	307556704	105358704	97898880	2.96699e+08	1.70271e+08	-0.801162	0.273004
Q9ET01	Pygl	1	296.58	66	504298300	499008988	527179968	388615504	380106132	339930400	5.10162e+08	3.69551e+08	-0.465184	0.00125284
Q9DBM2	Ehhadh	1	367.771	66	810950016	758064512	704594880	520327296	506151012	523922304	7.5787e+08	516800204	-0.552343	0.00150669
Q05793	Hspg2	1	197.782	66	30644400	42332888	26104300	163684992	64440040	62085900	33027196	9.6737e+07	1.55041	0.132768
P08113	Hsp90b1	1	357.437	66	486134016	499608000	541330912	429326208	774239696	770024112	5.09024e+08	6.57863e+08	0.370053	0.26692
P09103	P4hb	1	292.808	64	1646951120	1280329056	1289316432	971925712	995122560	1029334728	1.40553e+09	9.98794e+08	-0.492857	0.0289134
Q01853	Vcp	1	304.953	63	460180192	491483584	469104608	276894216	282502204	404423168	4.73589e+08	321273196	-0.559836	0.0233231
O08601	Mttp	1	241.827	63	298545368	458264000	475695678	234077800	228888696	220088740	4.10835e+08	2.27685e+08	-0.851519	0.0316564
Q03265	Atp5f1a	1	274.754	62	3266508032	3262401024	3359136000	3930557952	3114793984	3603016936	3.29602e+09	3.54946e+09	0.106875	0.348922
Q921I1	Tf	1	309.597	61	382935104	681553600	289373136	195532896	185588496	148656172	451287280	1.76593e+08	-1.35362	0.0823825
P63038	Hspd1	1	331.141	61	1383366014	1347410944	1422683136	1614045040	1319520080	1597046160	1384486698	1510203760	0.125392	0.268473
A2ARZ3	Fsip2	1	86.4273	61	9.58024e+07	36949460	86616240	48271248	170479296	111313104	7.31227e+07	110021216	0.589391	0.405688
Q99LB7	Sardh	1	324.314	61	508393024	491619584	521631888	485163650	515783121	564069824	507214832	5.21672e+08	0.0405466	0.587648
Q8BMS1	Hadha	1	357.688	59	839756446	739635072	721180480	645812608	611914496	668943655	7.66857e+08	6.42224e+08	-0.255883	0.0367202
Q9DBT9	Dmgdh	1	353.952	59	421522192	433175104	430385696	446122816	486886208	463331604	4.28361e+08	465446876	0.119789	0.0395991
Q99KI0	Aco2	1	289.682	59	404179728	391921544	433506860	390976096	383450672	385893696	4.09869e+08	386773488	-0.0836753	0.139184
Q78PY7	Snd1	1	285.513	59	181557672	1.93442e+08	200123131	194290254	201523696	193915594	1.91708e+08	1.96577e+08	0.0361834	0.460319
Q91V92	Acly	1	250.398	59	252652160	279629260	418906592	239262592	395369704	254585916	3.17063e+08	2.96406e+08	-0.097193	0.787199
Q9R0H0	Acox1	1	324.961	57	1632189952	1498238976	1589022976	1172589952	1164923008	9.81443e+08	1.57315e+09	1.10632e+09	-0.50789	0.00321264
Q99K67	Aass	1	272.309	57	196831292	223102812	224638704	184869708	219562296	190976346	2.14858e+08	198469450	-0.114464	0.306498
P38647	Hspa9	1	282.63	57	603067392	526770816	566267200	569261888	568254976	528017504	5.65368e+08	5.55178e+08	-0.0262407	0.713858
Q922D8	Mthfd1	1	195.556	56	515164800	290732704	464177608	656222064	697983096	638102356	4.23358e+08	6.64103e+08	0.649527	0.0265529
P24270	Cat	1	300.605	56	1761401106	1659270874	1754094976	1481745384	1444677824	1688455540	1.72492e+09	1538292916	-0.165201	0.086908
P20029	Hspa5	1	280.767	56	570864128	1021406624	1029683488	812205696	857748896	628945408	8.73985e+08	766300000	-0.189699	0.554006
P14824	Anxa6	1	192.622	55	184925296	206696192	194075008	139298496	106611104	106878496	1.95232e+08	117596032	-0.731351	0.00347371
Q60597	Ogdh	1	205.618	54	8.55517e+07	94298480	92603512	78611608	7.6554e+07	8.18462e+07	9.08179e+07	7.90039e+07	-0.201053	0.0187153
P28271	Aco1	1	250.564	54	283306592	278222208	281170592	247507360	268374400	256328800	2.809e+08	257403520	-0.126024	0.0195257
P41216	Acsl1	1	251.482	54	641406000	607729024	625883488	622219712	594321472	566018800	6.25006e+08	5.94187e+08	-0.0729542	0.178636
Q5SWU9	Acaca	1	105.871	54	9.25576e+07	51663768	124421280	8.21915e+07	72026602	68114512	8.95476e+07	7.41109e+07	-0.272969	0.511929
P07724	Alb	1	408.819	53	1187589751	1283457760	1261640964	1000280416	962101736	1084652704	1.24423e+09	1.01568e+09	-0.292809	0.00789438
Q8BTM8	Flna	1	214.112	53	60013740	52261848	47573312	250002800	86530032	117938704	5.3283e+07	151490512	1.50748	0.122149
Q8CGC7	Eprs1	1	184.023	53	201158896	65612520	429704441	101773800	44913820	108179800	232158619	8.49558e+07	-1.45033	0.245031
Q99PL5	Rrbp1	1	207.12	53	96557536	357751808	192741600	168835352	132745296	233019200	215683648	1.782e+08	-0.27542	0.670242
P23116	Eif3a	1	88.6139	53	121645142	35165048	42423580	36968872	40995792	84616048	6.64113e+07	5.41936e+07	-0.293306	0.71888
P06909	Cfh	1	187.22	51	133260800	91025920	81764312	9.76616e+07	352564416	51928888	1.02017e+08	1.67385e+08	0.71436	0.528649
P26443	Glud1	1	265.961	50	3369370928	2471445760	3268690656	2219608064	2294639680	2394655936	3036502448	2.30297e+09	-0.398916	0.0638115
P01029	C4b	1	156.578	50	26104390	37670620	116451400	33264030	48675472	33554103	60075470	3.84979e+07	-0.641997	0.495908
A2AAJ9	Obscn	1	38.8077	50	53813052	413346592	50367152	36091100	184286896	65926552	172508932	9.54348e+07	-0.854083	0.581372
Q69Z23	Dnah17	1	95.6277	49	27360340	65784810	79281248	72494592	87234960	87379920	57475466	82369824	0.51917	0.20182
G3X982	Aox3	1	272.21	49	158578000	147807808	158713296	176126770	143998496	157294096	1.55033e+08	1.5914e+08	0.0377189	0.70225
P40142	Tkt	1	274.746	49	623024768	627308304	638687808	505399240	468208144	856718608	6.29674e+08	610108664	-0.045538	0.882141
Q91YI0	Asl	1	201.956	48	609879872	703567584	783922736	401980504	437873216	447273888	6.99123e+08	429042536	-0.704426	0.00661127
P56480	Atp5f1b	1	312.378	48	3234953678	4328032000	5024017792	3241153024	3254695954	3425154448	4.19567e+09	3307001142	-0.343377	0.165164
P57780	Actn4	1	302.3	48	137764640	137899392	157847370	117611696	168880040	203593696	1.44504e+08	1.63362e+08	0.176963	0.506102
Q8BGQ7	Aars1	1	175.151	48	79814032	79848930	77242520	71590350	120238800	68020942	78968494	8.66167e+07	0.133368	0.6737
P54869	Hmgcs2	1	321.232	47	4261814016	4125370880	4261953024	3461114112	3287764992	3500236032	4.21638e+09	3416371712	-0.30354	0.000550665
P50247	Ahcy	1	230.145	47	1608077600	1567869952	1686141888	1485785520	1216491008	1223713024	1620696480	1308663184	-0.30852	0.0305153
Q9D6Y9	Gbe1	1	177.06	47	241202110	261300904	263812696	235801560	229646768	227708376	255438570	2.31052e+08	-0.144757	0.0321005
P28665	Mug1	1	316.169	47	72305548	77133320	141414666	230620608	371768192	708236032	96951178	436874944	2.17189	0.0767925
Q8CHR6	Dpyd	1	164.356	47	709683328	718237376	102072958	75616280	78544888	108807264	5.09998e+08	87656144	-2.54056	0.107505
P21614	Gc	1	207.468	47	101916498	104880927	97046072	67063208	101229458	70075908	1.01281e+08	7.94562e+07	-0.350134	0.122104
Q8CAQ8	Immt	1	191.329	47	93969042	92780918	94183480	96378650	9.50979e+07	134180340	93644480	1.08552e+08	0.213124	0.309756
Q91XD4	Ftcd	1	223.388	46	341598112	367699584	369913984	378511008	410840800	404532608	3.59737e+08	397961472	0.145685	0.0466484
P47738	Aldh2	1	301.952	46	2260717344	2282955252	2342535936	2043858944	2189491968	2420004608	2295402844	2.21779e+09	-0.0496277	0.527108
P50544	Acadvl	1	216.445	46	262538648	687020976	443294640	439354328	329670592	665179768	4.64285e+08	4.78068e+08	0.0422066	0.934567
Q91ZA3	Pcca	1	190.502	45	201474696	204219658	194867776	156375600	145259904	138593104	2.00187e+08	1.46743e+08	-0.448061	0.000813761
P34914	Ephx2	1	298.06	45	1029183392	1011723840	1066035872	9.13862e+08	8.70508e+08	8.83175e+08	1.03565e+09	8.89181e+08	-0.219984	0.00204524
P53657	Pklr	1	271.272	45	688451792	725036806	657565504	529410304	522961312	563585186	6.90351e+08	5.38652e+08	-0.357977	0.00283577
Q9EQ20	Aldh6a1	1	263.66	45	890376784	889248272	868602168	958565128	920704896	9.66066e+08	882742408	9.48445e+08	0.103572	0.0139275
Q91VD9	Ndufs1	1	188.415	45	241940400	233475808	172783936	147657632	147606896	166565592	2.16067e+08	1.53943e+08	-0.489077	0.0519193
O88844	Idh1	1	185.438	45	801530080	717919488	665404832	635725104	611715104	482425984	728284800	576622064	-0.336877	0.0705737
Q9QXD1	Acox2	1	182.536	45	120884896	133094800	192048304	106264200	9.0038e+07	9.87803e+07	148676000	9.83608e+07	-0.596016	0.0886547
Q64521	Gpd2	1	164.709	45	185913274	144867930	171435794	147610704	88821762	139236192	167405666	125222886	-0.41885	0.126942
P27773	Pdia3	1	242.191	45	366382912	371579104	353390496	349481312	337502688	359060512	3.63784e+08	348681504	-0.0611729	0.141307
P11499	Hsp90ab1	1	311.436	45	758448157	541222528	545770880	455764288	460768096	526313088	6.15147e+08	4.80948e+08	-0.355049	0.148811
Q91ZU6	Dst	1	56.0695	45	96799032	90217832	43304048	44540328	385959392	297436000	7.67736e+07	242645240	1.66017	0.18486
Q9D0F9	Pgm1	1	193.393	45	326548412	495616192	281815008	310704608	328267408	310407668	367993204	3.1646e+08	-0.217656	0.474609
P58281	Opa1	1	122.804	45	120383104	388945216	207079104	279044192	310487616	183841904	2.38802e+08	2.57791e+08	0.110385	0.839385
Q8BWT1	Acaa2	1	284.809	45	4444526080	4417250816	3366297792	4037510784	3849227584	4428506432	4076024896	4105081600	0.010248	0.944727
O88737	Bsn	1	95.0617	44	197336800	200369504	203555904	59627112	35785820	51246192	200420736	4.88864e+07	-2.03553	3.02905e-05
P05202	Got2	1	233.649	44	1117943040	1135390736	1147502976	1511352064	1560864000	1582105984	1.13361e+09	1.55144e+09	0.452681	5.08048e-05
P61922	Abat	1	237.818	44	165639104	171624600	218461144	245490039	270619254	229446346	185241616	2.48519e+08	0.423945	0.0369782
Q61879	Myh10	1	152.594	44	31458100	33872848	54425648	126350096	66910408	161719504	3.99189e+07	1.18327e+08	1.56763	0.0518501
Q64727	Vcl	1	174.165	44	105066170	94026960	73065888	72356069	54469020	57893832	9.07197e+07	6.1573e+07	-0.559118	0.0551221
P55096	Abcd3	1	172.854	44	240766904	247667200	329871904	207461504	221447000	172780992	2.72769e+08	2.00563e+08	-0.443621	0.0874936
P16460	Ass1	1	252.25	44	4004810146	3909191602	3684357636	3668480000	3709683968	3688993320	3.86612e+09	3.68905e+09	-0.067636	0.138021
Q9JKR6	Hyou1	1	179.518	44	168252704	170590000	188715271	159687624	166166048	95206912	1.75853e+08	140353528	-0.325302	0.206279
P48678	Lmna	1	165.044	44	8.88038e+07	117403824	126262096	103466748	94988040	100253296	1.10823e+08	9.95694e+07	-0.154487	0.385784
Q00519	Xdh	1	126.693	44	67483200	183268992	79433296	122699296	86850548	63967138	1.10062e+08	9.11723e+07	-0.271646	0.665528
P51660	Hsd17b4	1	241.567	44	689155200	686195968	671862016	1170545024	449476416	497249792	6.82404e+08	7.05757e+08	0.0485448	0.924944
P08003	Pdia4	1	186.625	43	300531858	305741002	286180660	163944472	148283392	140287630	2.97485e+08	150838498	-0.97981	8.60379e-05
Q05421	Cyp2e1	1	177.367	43	484377396	466916540	505808432	678689816	780404704	673074992	4.85701e+08	7.10723e+08	0.54922	0.00356661
Q8CGK3	Lonp1	1	178.209	43	9.98281e+07	89122120	94351760	161947200	114822000	163392608	9.4434e+07	1.46721e+08	0.635693	0.0323615
O35488	Slc27a2	1	186.111	43	168502880	175696444	147454986	282999552	248904000	173675280	163884770	235192944	0.521163	0.0995651
P06801	Me1	1	219.186	43	458687232	482322524	452030704	239567872	274971392	482398400	464346820	3.32313e+08	-0.482662	0.15856
P52825	Cpt2	1	183.143	43	273437644	255877904	283202236	315252188	245443400	226563060	2.70839e+08	2.6242e+08	-0.0455617	0.779626
Q61147	Cp	1	127.936	43	84646760	60074232	28301410	58690160	70842704	35192720	57674134	54908528	-0.0708942	0.893411
P16331	Pah	1	223.082	42	444683812	434605320	406464896	408160208	395239144	319225542	428584676	374208298	-0.195739	0.1442
Q8K0E8	Fgb	1	148.322	42	77230000	514534478	107279894	171580142	65302860	67519640	2.33015e+08	1.01468e+08	-1.1994	0.416541
Q91W43	Gldc	1	194.871	42	59360768	63007560	80256983	64495240	145145344	6.45837e+07	6.75418e+07	9.14081e+07	0.436542	0.436436
P54071	Idh2	1	171.707	42	711522688	305878416	311107888	252866732	416842816	408744000	4.42836e+08	359484516	-0.300844	0.59511
Q8VHE6	Dnah5	1	8.80397	42	20059230	63978320	208010208	181186400	65136752	60630968	9.73493e+07	102318040	0.0718187	0.946151
O08638	Myh11	1	172.988	41	60883400	121311696	62944448	58504280	22505970	43324350	8.17132e+07	4.14449e+07	-0.979375	0.146472
E9PV24	Fga	1	176.258	41	187191808	63085500	49727480	50405248	50371808	47631792	100001596	49469616	-1.01541	0.312625
Q921G7	Etfdh	1	180.558	41	690285184	671553408	351045408	666748800	391155808	403053888	5.70961e+08	4.86986e+08	-0.229512	0.586486
Q9CZN7	Shmt2	1	197.752	40	203634704	219746400	203674800	174582400	188552304	178151696	2.09019e+08	180428800	-0.212202	0.0136929
Q8CHT0	Aldh4a1	1	228.991	40	719334112	672976192	648084512	747445504	708306496	727927424	6.80132e+08	7.27893e+08	0.0979127	0.114535
Q00623	Apoa1	1	138.647	40	391000608	385114592	385289984	356981888	377005888	388278592	3.87135e+08	3.74089e+08	-0.0494562	0.235547
Q02053	Uba1	1	177.828	40	348603808	145672576	148985600	98466640	162415360	114276720	2.14421e+08	1.25053e+08	-0.777905	0.269629
Q99JY0	Hadhb	1	161.069	40	4922950144	668460080	663627704	887855232	553188928	559274176	2.08501e+09	6.66773e+08	-1.64479	0.375421
P97872	Fmo5	1	131.731	40	314601600	323018496	367295808	370643064	354221184	334720192	334971968	3.53195e+08	0.0764238	0.399923
Q9CQN1	Trap1	1	160.863	40	100310096	124665200	105035904	101399000	93755120	133969480	1.10004e+08	1.09708e+08	-0.00388551	0.984602
P32020	Scp2	1	212.459	39	3199931298	3151592024	3165463704	2105552000	2071656960	2048984960	3.17233e+09	2.0754e+09	-0.612154	9.39079e-07
P14211	Calr	1	194.045	39	612613696	618687104	615856768	641600192	635725504	662789120	6.15719e+08	6.46705e+08	0.0708351	0.0210749
Q8VCW8	Acsf2	1	189.913	39	322522400	429085088	376235560	280170912	272346400	279201624	3.75948e+08	2.7724e+08	-0.439398	0.0329479
E9Q557	Dsp	1	22.3745	39	26329010	26786440	27681940	102819904	45060248	95755424	2.69325e+07	8.12119e+07	1.59234	0.0406088
Q9QXX4	Slc25a13	1	234.281	39	198835848	210201296	183122732	215599488	208973408	223076296	1.97387e+08	215883064	0.129226	0.104675
P20152	Vim	1	175.214	39	164656964	317184896	154460192	148530592	128860496	150614768	212100684	1.42669e+08	-0.572081	0.260948
Q8VIJ6	Sfpq	1	35.8711	39	65382392	53250380	69045418	117111504	65339200	691685376	6.25594e+07	2.91379e+08	2.2196	0.318016
Q6ZQ38	Cand1	1	85.7035	39	78608432	146127504	45094400	55541032	1398984544	95440181	8.99434e+07	5.16655e+08	2.52211	0.389313
P80318	Cct3	1	113.972	39	114070496	78966960	71884058	66539180	80150384	9.11578e+07	8.83072e+07	7.92824e+07	-0.155529	0.576423
Q9QYR6	Map1a	1	99.119	39	40237460	42703360	41398272	27695380	57709808	54655800	41446364	46686996	0.171775	0.612838
Q8VCT4	Ces1d	1	286.966	39	678190584	787098544	9.09757e+08	731473264	865827680	696329504	7.91682e+08	7.64543e+08	-0.0503226	0.764183
P33267	Cyp2f2	1	170.639	38	154129438	158560432	172350016	107681840	108741570	110323140	161679962	1.08916e+08	-0.569931	0.000678349
O70475	Ugdh	1	152.807	38	213563600	213869104	217410592	148122096	150751296	182840984	2.14948e+08	1.60571e+08	-0.420771	0.00838408
P00329	Adh1	1	206.553	38	4495079936	4304802816	4332231168	4096212944	3878648064	3963629056	4.37737e+09	3979496688	-0.137479	0.0101536
Q9D0R2	Tars1	1	147.844	38	164316096	152870744	138391984	85577372	8.84766e+07	117705592	151859608	9.72532e+07	-0.642921	0.0126813
Q80XL6	Acad11	1	163.904	38	151678650	149707808	192652336	119124420	122697200	116636000	164679598	1.19486e+08	-0.462822	0.0327942
Q9QYX7	Pclo	1	43.1748	38	35536488	48767792	35894920	103907200	52643420	108991696	40066400	8.85141e+07	1.14351	0.0589967
P42932	Cct8	1	124.322	38	84457968	94930672	84586096	8.3134e+07	72524000	68441992	8.79916e+07	7.47e+07	-0.236257	0.0760583
P05784	Krt18	1	264.524	38	1209709730	1791689488	2244290048	978587520	1027139008	1178681984	1.74856e+09	1061469504	-0.720107	0.0876904
Q3UEG6	Agxt2	1	134.863	38	261372000	328235978	240802304	250491104	220243200	229077904	2.76803e+08	233270736	-0.246856	0.193432
Q5SW19	Cluh	1	91.0324	38	50833128	50242560	57124888	56664140	54256928	229448000	5.27335e+07	113456356	1.10535	0.354525
P63017	Hspa8	1	250.31	38	9.24998e+08	648431144	895382528	799950272	774311488	813071616	8.22937e+08	795777792	-0.0484168	0.774013
Q3UPL0	Sec31a	1	143.788	38	67360968	87551328	63413488	4.78175e+07	94838936	83357850	7.27753e+07	7.53381e+07	0.0499317	0.880553
Q91Y97	Aldob	1	221.879	37	5821711872	6357849284	6313889792	3784482096	4078811288	4239487848	6.16448e+09	4.03426e+09	-0.611676	0.000608523
Q91X72	Hpx	1	158.477	37	88607072	87062160	8.57733e+07	73271912	70666392	67121888	8.71475e+07	7.03534e+07	-0.308839	0.00102179
P25688	Uox	1	172.637	37	2462388992	2496983040	2504178944	2074280960	1361529984	1929720064	2.48785e+09	1788510336	-0.476141	0.0326117
Q9Z2I9	Sucla2	1	153.296	37	378752800	289055392	421417306	236778785	265359392	241525200	363075166	2.47888e+08	-0.550581	0.0450116
Q60864	Stip1	1	101.537	37	83114360	88635679	114215098	60787961	67603474	72227478	9.53217e+07	66872971	-0.511382	0.0485337
Q8K010	Oplah	1	159.46	37	67024832	57828943	87577862	58737432	57004648	61165918	7.08105e+07	5.89693e+07	-0.263999	0.253082
Q9D379	Ephx1	1	120.862	37	191954704	161991600	204536496	1324653056	172094824	386373402	1.86161e+08	627707094	1.75354	0.280496
E9Q555	Rnf213	1	2.00552	37	74681584	19773700	77046712	41693080	30847990	27506620	57167332	33349230	-0.777538	0.282422
Q91ZJ5	Ugp2	1	175.56	37	437375504	410107712	526245696	556503296	396853176	500581088	4.5791e+08	4.84646e+08	0.081868	0.671134
Q9Z2V4	Pck1	1	141.606	37	161758304	149825904	147017296	134692192	206231392	124995296	152867168	1.55306e+08	0.0228377	0.9298
A6X935	Itih4	1	94.9782	37	41760360	45105608	27331060	23666660	17342640	72927352	38065676	37978884	-0.00329319	0.996462
Q9QXD6	Fbp1	1	211.608	36	2927996952	3161586928	3060892192	2121624206	1985072876	2033853722	3.05016e+09	2046850268	-0.575479	0.000216624
P13707	Gpd1	1	177.145	36	621594368	650449280	730862300	520618400	474091392	523332512	667635316	5.06014e+08	-0.399883	0.0113212
Q8BHN3	Ganab	1	150.558	36	67579290	63975208	52498650	43891472	42073420	47212900	6.1351e+07	4.43926e+07	-0.466769	0.0239943
Q8QZT1	Acat1	1	176.742	36	1360489984	1416414272	1279608064	1454625024	1497009024	1611360000	1.35217e+09	1520998016	0.169741	0.051356
Q8VC30	Tkfc	1	234.019	36	953969408	869992192	1059313024	638425808	891540096	728431888	9.61092e+08	752799264	-0.352409	0.0865855
Q8K2B3	Sdha	1	231.191	36	319915488	318051903	303968384	304869600	309323392	306791200	3.13979e+08	3.06995e+08	-0.0324523	0.250133
Q99MR8	Mccc1	1	130.616	36	99519552	203748496	103727104	80468392	105943800	85594568	1.35665e+08	90668920	-0.581369	0.267271
Q8CIE6	Copa	1	132.72	36	52028048	66670400	67144600	62778448	70783472	68523072	6.19477e+07	67361664	0.120877	0.380993
A2AN08	Ubr4	1	77.5997	36	79742016	50473089	63290500	120836637	38112020	100754304	6.45019e+07	8.65677e+07	0.424487	0.448883
P24549	Aldh1a1	1	372.113	36	2001766016	2075171968	2458945184	2125112064	2254439936	2467223064	2.17863e+09	2.28226e+09	0.0670424	0.582106
P20918	Plg	1	155.612	36	66923072	40451088	33140360	25356740	37134840	55813672	4.68382e+07	39435084	-0.248205	0.614173
P50431	Shmt1	1	180.682	36	271946208	271520288	276024330	261877792	297011104	236376000	2.73164e+08	2.65088e+08	-0.0432923	0.6708
Q91VA0	Acsm1	1	200.032	35	255309504	233853408	252965504	309812192	324703392	294897504	2.47376e+08	3.09804e+08	0.324651	0.0046997
P48036	Anxa5	1	156.239	35	572483392	554147520	542058816	496757888	400676992	391718400	5.5623e+08	429717760	-0.372292	0.0219798
Q922B2	Dars1	1	109.086	35	106584496	109726896	102149696	9.55192e+07	77710592	78035792	106153696	8.37552e+07	-0.341904	0.0234456
Q45VK7	Dync2h1	1	34.9821	35	42033000	41476248	85347000	196417504	9.84766e+07	215505296	56285416	1.70133e+08	1.59583	0.0434535
Q61941	Nnt	1	124.287	35	96953128	183874208	158943200	246742096	281470592	205870592	1.4659e+08	2.44694e+08	0.739193	0.044156
P29341	Pabpc1	1	121.594	35	211321504	143688992	142435200	129120496	139425384	118496704	165815232	1.29014e+08	-0.362047	0.193079
Q9Z2I8	Suclg2	1	167.867	35	556119104	543817088	532097696	582546816	570407488	539298434	544011296	564084246	0.052274	0.241896
Q8VC12	Uroc1	1	189.191	35	552945920	519684896	498804608	531664954	520372288	662336384	523811808	5.71458e+08	0.125599	0.378923
P0C6F1	Dnah2	1	17.3147	35	30489230	270322912	237625408	62354100	282962496	413344096	1.79479e+08	2.52887e+08	0.494676	0.594256
P53395	Dbt	1	112.372	35	114211000	154162000	133941892	126857904	131292200	130576200	134104964	1.29575e+08	-0.0495704	0.716426
Q9DBF1	Aldh7a1	1	200.973	35	561593280	608730368	623246397	794159720	512608176	557056016	5.97857e+08	6.21275e+08	0.0554315	0.806192
Q9EQK5	Mvp	1	127.705	35	58851520	70917872	76703984	51031088	49796952	117181135	6.88245e+07	72669725	0.0784331	0.874643
P06151	Ldha	1	187.487	34	1659990016	1719993984	1673572992	1397844992	1340253952	1359756032	1.68452e+09	1.36595e+09	-0.30243	0.00021238
Q9CZU6	Cs	1	106.068	34	374987904	375148288	371576000	311795584	323111712	299425888	373904064	3.11444e+08	-0.263694	0.000843038
Q8BIJ6	Iars2	1	89.4119	34	52679608	52576608	51006680	41242432	33892140	34646392	52087632	3.65937e+07	-0.509347	0.00294802
Q64514	Tpp2	1	73.4018	34	86448608	113325600	90246632	23428830	2.69863e+07	47779140	9.66736e+07	3.27314e+07	-1.56245	0.0048413
P49429	Hpd	1	180.843	34	900697408	987240192	962369600	1114807040	1080342016	1096676992	950102400	1.09728e+09	0.207771	0.00594286
Q9Z0X1	Aifm1	1	150.747	34	158529296	151651392	164059200	188882304	209921944	192696400	1.5808e+08	1.97167e+08	0.318763	0.00616275
Q91XQ0	Dnah8	1	82.6066	34	70253728	47635280	138729408	141135696	167567008	95329080	85539472	1.34677e+08	0.654844	0.228273
Q61554	Fbn1	1	52.0445	34	15049720	83895680	19121650	14677030	12812170	15103600	3.93557e+07	14197600	-1.47092	0.322565
Q61316	Hspa4	1	143.724	34	64582020	71769744	60678952	136057104	55646660	83464232	6.56769e+07	9.17227e+07	0.481892	0.335268
Q8VDM4	Psmd2	1	115.705	34	42727020	48806320	109022304	50593240	46829368	55347993	6.68519e+07	5.09235e+07	-0.392636	0.496165
Q8BFR5	Tufm	1	168.237	34	202746726	244380400	198686946	205998496	208076210	201066208	2.15271e+08	2.05047e+08	-0.0702019	0.526312
Q9CPY7	Lap3	1	185.766	34	286254896	218958304	216523904	214478427	321231616	228520920	2.40579e+08	2.54744e+08	0.0825353	0.744421
Q8VEK3	Hnrnpu	1	115.985	34	165874096	131732096	141418496	153301696	144303392	149767904	1.46342e+08	1.49124e+08	0.0271761	0.803914
Q6RT24	Cenpe	1	13.1394	34	168933904	276960992	37009408	158796304	138335104	133476400	1.60968e+08	143535936	-0.165363	0.815125
O35490	Bhmt	1	253.344	33	4488153424	4401174638	4603733152	6.14355e+09	6560711317	6284223744	4.49769e+09	6.3295e+09	0.492907	0.000175046
P11725	Otc	1	189.295	33	2107194848	1573982064	1752490912	1414623680	1323367040	1382368608	1811222608	1.37345e+09	-0.399156	0.0511685
Q61598	Gdi2	1	137.268	33	173365702	178851200	173542496	135788020	164133720	159856192	1.75253e+08	1.53259e+08	-0.193466	0.0710075
P21981	Tgm2	1	135.54	33	471949408	385025240	265673434	268460532	246296022	266632828	3.74216e+08	2.60463e+08	-0.522792	0.131871
A2ARV4	Lrp2	1	82.6034	33	9.70172e+07	236453200	100050400	84490496	26726890	51133500	1.44507e+08	54116962	-1.41699	0.138443
E9Q8T7	Dnah1	1	4.34631	33	51751740	19808130	54144768	66955930	168837296	63595014	41901546	99796080	1.25198	0.185624
E9PZQ0	Ryr1	1	82.215	33	31296440	26879510	24764680	11675210	16512160	29422510	2.76469e+07	1.92033e+07	-0.525763	0.20843
P03332	gag	20	5.64587	33	82776576	76855768	54747780	23342760	46984150	72381112	7.146e+07	4.75693e+07	-0.587105	0.221886
P37040	Por	1	124.552	33	406475104	9.5911e+07	164811176	91765428	1.32978e+08	94781650	2.22399e+08	1.06508e+08	-1.06219	0.289909
P97494	Gclc	1	136.335	33	161117004	197788504	151936220	219649792	138852000	201416896	170280576	1.8664e+08	0.132341	0.592856
P06728	Apoa4	1	100.597	33	89265200	9.44132e+07	1.58004e+08	8.30514e+07	135988896	80292096	1.13894e+08	9.97775e+07	-0.190906	0.647299
Q8K411	Pitrm1	1	98.5531	33	73637960	63249848	69355584	42502512	203017408	33664608	6.87478e+07	9.30615e+07	0.436871	0.681929
Q07417	Acads	1	174.776	33	600217088	703023808	708897472	720955328	630203776	675742976	6.70713e+08	6.75634e+08	0.0105469	0.916239
P08226	Apoe	1	85.2359	32	445363296	457631392	425960384	303868000	284377888	278856992	442985024	2.89034e+08	-0.616017	0.000208618
Q9QXE0	Hacl1	1	152.92	32	235169374	236014440	236558194	122427104	119893012	146984820	2.35914e+08	129768312	-0.862323	0.000253145
P09411	Pgk1	1	223.75	32	912323256	852717412	8.59704e+08	660429864	740839890	637135872	8.74915e+08	679468542	-0.364736	0.00593441
Q8QZS1	Hibch	1	123.443	32	306314240	239145408	235814704	145685296	173085792	175066704	260424784	1.64613e+08	-0.661792	0.018203
O08709	Prdx6	1	143.494	32	1603051328	1968089600	1480959474	1304610944	1290275296	1315963916	1.68403e+09	1.30362e+09	-0.369401	0.0602845
Q8R0W0	Eppk1	1	81.0442	32	37416220	47463200	31781010	46267072	63978408	105749104	38886810	7.19982e+07	0.88868	0.143319
Q9D0E1	Hnrnpm	1	61.7692	32	104420388	237685408	176546114	150349842	46570120	92153553	172883970	9.63578e+07	-0.84333	0.192203
P45952	Acadm	1	128.105	32	672895104	687944704	651002816	666335872	641492672	639803904	670614208	649210816	-0.046796	0.194095
P14873	Map1b	1	90.9881	32	9259069	14574940	66374020	44380220	74138272	212854096	30069343	1.10458e+08	1.87713	0.217776
Q3U1J4	Ddb1	1	88.4763	32	35492260	34568512	32743690	58192592	35607790	37969100	34268154	4.39232e+07	0.358113	0.251706
Q6P5E4	Uggt1	1	69.0488	32	35456840	35552020	156554208	321295616	147259808	68698632	75854356	1.79085e+08	1.23934	0.290593
Q6NZJ6	Eif4g1	1	97.0034	32	34934240	41991352	175887808	28267978	37830952	31645460	8.42711e+07	3.25815e+07	-1.37099	0.323459
P17182	Eno1	1	209.766	32	1697713280	1593803648	1696880128	1305353664	1704369024	1620952832	1.6628e+09	1.54356e+09	-0.107354	0.398623
Q9JLJ2	Aldh9a1	1	150.264	32	485199296	515962112	545907448	460946592	549429280	904985984	5.1569e+08	638453952	0.30808	0.420295
P97351	Rps3a	1	97.0579	32	262902904	338868664	250359392	335028660	270710918	335617408	2.84044e+08	313785662	0.143667	0.443913
P11983	Tcp1	1	86.6505	32	86635528	96896320	97822000	97799552	94080144	58298832	93784616	8.33928e+07	-0.169428	0.471805
Q91WU0	Ces1f	1	214.011	32	327024036	335277256	331846944	316362304	423156872	320349000	3.31383e+08	353289392	0.0923519	0.565686
P55264	Adk	1	137.001	32	1121585024	8.05529e+08	943341504	979367616	972160192	685447872	9.56819e+08	8.78992e+08	-0.122395	0.590361
F6ZDS4	Tpr	1	61.4322	32	56437528	195867296	109287000	16694260	291142688	137099008	120530608	1.48312e+08	0.299236	0.771061
P15105	Glul	1	193.767	32	1346366128	1934441984	1325491856	1417563008	1368893952	2024906944	1.53543e+09	1603787968	0.0628376	0.825512
P97742	Cpt1a	1	110.766	32	114705504	9.50898e+07	1.21138e+08	127120896	9.79125e+07	9.72431e+07	1.10311e+08	1.07425e+08	-0.0382412	0.829894
P70694	Akr1c6	1	203.631	32	1262892032	1173027968	1139040000	1081889024	1254701056	1234673024	1.19165e+09	1.19042e+09	-0.00149267	0.985977
Q9D819	Ppa1	1	155.625	32	298730304	267544528	260048400	336523584	245853408	245493200	2.75441e+08	2.75957e+08	0.00269834	0.988107
P09405	Ncl	1	108.797	31	130096600	130220856	132403904	116339200	110262816	102765860	130907120	109789292	-0.253806	0.00615199
Q9D0I9	Rars1	1	69.1438	31	107746096	73836168	126564400	27800476	25990520	25467300	1.02716e+08	26419432	-1.95898	0.00781567
B7ZNG0	Kif7	3	4.32493	31	9.64116e+07	97274648	93598800	161122800	273716000	243861296	9.57617e+07	2.26233e+08	1.24029	0.0179608
P08249	Mdh2	1	146.985	31	1292592000	1295718016	1124094816	1036387424	1094456334	1015635712	1.23747e+09	1048826490	-0.238616	0.0372175
Q8QZR5	Gpt	1	152.172	31	316528096	253391176	269052416	321583808	403677648	369365792	2.79657e+08	3.64876e+08	0.383746	0.0488613
Q8JZR0	Acsl5	1	130.808	31	171659040	162264632	157485200	138649200	127988896	155120316	1.63803e+08	1.40586e+08	-0.220507	0.0599215
P32261	Serpinc1	1	102.572	31	127304400	76396915	99900743	68105878	67155840	51660112	101200686	6.23073e+07	-0.699747	0.0677878
P67778	Phb1	1	149.707	31	371909504	346930688	335417984	410606400	385863296	369918208	351419392	388795968	0.145819	0.0797701
Q61233	Lcp1	1	117.59	31	121172704	204571696	121412446	92851744	73835832	108065600	149052282	91584392	-0.702645	0.122977
P17427	Ap2a2	1	110.801	31	76370192	45435980	55276418	44625860	38791880	40981620	59027530	4.14665e+07	-0.509443	0.131456
P30999	Ctnnd1	1	75.2232	31	50831160	38788150	28325085	64440032	285239970	9.47423e+07	3.93148e+07	1.48141e+08	1.91382	0.191987
P07901	Hsp90aa1	1	260.532	31	175989361	164972400	209729494	237524896	215596304	188790400	1.83564e+08	2.13971e+08	0.221131	0.193745
Q64374	Rgn	1	178.651	31	2156797792	3551396096	2513097832	2922796544	4915965952	3592591104	2.74043e+09	3810451200	0.475559	0.211263
P13864	Dnmt1	1	103.99	31	34853232	25500290	17328250	21244340	3335162	19840670	25893924	14806724	-0.806361	0.221404
P35486	Pdha1	1	129.786	31	376164192	349095904	330025088	318300896	340905408	332218816	351761728	330475040	-0.0900572	0.226745
O70133	Dhx9	1	57.9014	31	63908232	37964500	39300660	54937648	64233008	145236424	4.70578e+07	8.81357e+07	0.905293	0.241331
Q9WU78	Pdcd6ip	1	95.1279	31	42179872	45747448	96806120	75944608	74742992	95025672	6.15778e+07	81904424	0.411531	0.341066
Q5H8C4	Vps13a	1	47.6465	31	20656400	40679168	28210150	40784072	39286580	23640750	2.98486e+07	3.45705e+07	0.211878	0.587134
Q9JMH9	Myo18a	1	45.1858	31	177758096	19310580	34876220	54182060	50668300	68487600	7.7315e+07	57779320	-0.420194	0.719697
Q9DC50	Crot	1	125.085	31	142001696	164472548	243207400	214806178	161595000	212097255	1.83227e+08	1.96166e+08	0.0984423	0.731996
Q9DBN5	Lonp2	1	60.1414	30	87919616	77696976	87470256	35215608	43197888	32171850	8.43623e+07	36861782	-1.19447	0.000531965
Q9Z1Q9	Vars1	1	109.399	30	63448740	63353180	60978360	38331920	44931120	44152528	6.25934e+07	42471856	-0.559504	0.000840484
Q6P4T2	Snrnp200	1	68.4996	30	61305620	56010192	74139288	12728430	26121550	18354640	6.38184e+07	1.90682e+07	-1.7428	0.00252103
P19221	F2	1	103.028	30	151247104	163087392	164485104	77123022	29344330	8.02839e+07	1.59607e+08	6.22504e+07	-1.35836	0.00460737
Q8BW75	Maob	1	133.3	30	231844946	227731904	231127086	221562400	219765792	212091504	2.30235e+08	2.17807e+08	-0.0800575	0.0172242
Q9WU79	Prodh	1	115.516	30	90147792	98191696	95804337	69004053	67065980	87497492	9.47146e+07	7.45225e+07	-0.345911	0.043601
Q8BH00	Aldh8a1	1	191.192	30	379690304	418144288	454081124	377445888	351038704	384818496	4.17305e+08	3.71101e+08	-0.169291	0.124198
A2ATU0	Dhtkd1	1	100.897	30	71027868	57990992	59869232	63044820	47701648	50446168	6.29627e+07	5.37309e+07	-0.228746	0.212791
Q61176	Arg1	1	220.477	30	2123169184	3863584592	2291156746	1600862656	2146445568	2080195363	2.7593e+09	1.9425e+09	-0.506389	0.232024
Q60759	Gcdh	1	179.172	30	522736896	522410304	521303104	522296800	505329696	522238016	5.2215e+08	516621504	-0.0153569	0.384179
P36552	Cpox	1	114.347	30	161042704	102723104	90745024	97235424	91743288	101850096	1.1817e+08	96942936	-0.28566	0.387466
Q80X19	Col14a1	1	58.4382	30	39667750	152878650	67903110	22599810	55770680	8.60219e+07	8.68165e+07	5.47974e+07	-0.663861	0.453865
P80316	Cct5	1	131.698	30	70055272	9.0094e+07	9.46752e+07	100271102	82604120	89732944	8.49415e+07	9.08694e+07	0.0973252	0.55184
E9PVA8	Gcn1	1	70.165	30	11143070	66428272	36371420	45549020	63499760	28513970	3.79809e+07	45854250	0.271781	0.698435
Q7TMY8	Huwe1	1	52.0618	30	14725080	42049980	44977448	8.25583e+07	14009130	26610710	3.39175e+07	4.10594e+07	0.275682	0.77323
P11531	Dmd	1	11.6187	30	136100992	31866510	33392348	74580480	40965237	8.94566e+07	67119950	6.83341e+07	0.0258638	0.975629
Q99J08	Sec14l2	1	194.656	29	334600448	351411704	353558040	296652756	293669828	259347200	3.46523e+08	2.83223e+08	-0.291013	0.0091116
P16015	Ca3	1	195.059	29	5392973824	5300556800	5653739008	6118264165	5887352832	5844959796	5.44909e+09	5.95019e+09	0.126921	0.0209307
P35505	Fah	1	170.543	29	991092324	977285266	945777600	884564416	934718784	905530304	9.71385e+08	908271168	-0.0969202	0.0332005
Q7TPH6	Mycbp2	1	4.28018	29	11925340	36037808	20691380	31592400	93533168	83491672	2.28848e+07	69539080	1.60343	0.0846172
Q9QZE5	Copg1	1	96.8674	29	48409796	70338832	71365480	35944472	54465880	36418192	6.33714e+07	4.22762e+07	-0.583986	0.0942235
Q4LDG0	Slc27a5	1	120.024	29	78490280	94808160	9.90771e+07	107320020	100508202	103397330	9.07918e+07	1.03742e+08	0.192363	0.120279
P80317	Cct6a	1	85.1819	29	79130880	82052080	78759288	71464160	73270688	8.20358e+07	7.99807e+07	7.55902e+07	-0.0814534	0.269336
P35564	Canx	1	103.708	29	60415312	90657388	82542080	66115248	65542952	68153664	7.78716e+07	6.6604e+07	-0.225489	0.282062
P56399	Usp5	1	76.2391	29	143007008	39376440	45112712	36712560	36985032	37779792	7.58321e+07	37159128	-1.02909	0.314236
Q9JKF1	Iqgap1	1	79.7249	29	27756020	28447750	53524239	41177520	50220400	49081720	36576003	4.68265e+07	0.356429	0.315509
P70398	Usp9x	1	88.8809	29	35208008	55890048	37442048	18315160	68330348	225901296	4.28467e+07	104182268	1.28185	0.384651
Q9CWJ9	Atic	1	61.7544	29	36876328	196345001	53852670	36819320	25601440	76276248	95691333	46232336	-1.04949	0.402325
Q921X9	Pdia5	1	88.1515	29	52649330	3.42841e+07	46802280	41029608	151036192	37345520	4.45786e+07	76470440	0.778552	0.445106
Q9DCN2	Cyb5r3	1	129.096	29	447078756	413327956	418254098	421946912	422546208	408995712	426220270	4.1783e+08	-0.0286845	0.503119
P11679	Krt8	1	243.857	29	1248478976	1210498944	1190450048	1160871040	1250606976	1353427968	1.21648e+09	1.25497e+09	0.0449435	0.544344
O55029	Copb2	1	85.9337	29	64703780	53853480	55008088	51139600	47990688	64976992	57855116	5.47024e+07	-0.0808397	0.640448
Q9DB77	Uqcrc2	1	135.525	29	498313855	471977072	486859744	409514112	541628800	550235584	4.85717e+08	5.00459e+08	0.0431377	0.765492
Q8JZQ9	Eif3b	1	75.9885	29	35143760	34456640	65068400	35887460	30209620	56724900	44889600	40940660	-0.132847	0.775043
Q8C8R3	Ank2	1	47.5591	29	26446480	26002160	152474304	60374939	53184450	63517042	68307648	59025477	-0.210709	0.836654
Q78JT3	Haao	1	124.88	29	577570688	675146176	547833466	554963584	544470208	681751488	6.00183e+08	5.93728e+08	-0.0156003	0.917482
P47740	Aldh3a2	1	154.309	29	453810688	403545665	441661408	449889088	420298208	432499200	4.33006e+08	434228832	0.00406877	0.947363
Q9QXF8	Gnmt	1	185.81	28	1919965056	1971783936	2039859812	1758301056	1713773824	1780740992	1.9772e+09	1750938624	-0.175332	0.00477261
P06745	Gpi	1	162.373	28	275608032	230741792	244979296	165357200	160735200	185037284	250443040	1.70377e+08	-0.555756	0.00620744
Q8VC28	Akr1c13	1	133.982	28	234707696	213819392	230696464	204733962	194943200	194784608	2.26408e+08	1.98154e+08	-0.192302	0.017157
Q91YT0	Ndufv1	1	92.721	28	102585800	9.99829e+07	107310800	113409296	114477400	110047200	1.03293e+08	112644632	0.125034	0.0208027
P05201	Got1	1	145.956	28	307491712	297554400	325085312	285376800	269813504	261515696	310043808	2.72235e+08	-0.187618	0.0238905
P62908	Rps3	1	107.929	28	632619616	309239488	292749312	667514112	703400000	706976192	4.11536e+08	6.9263e+08	0.751066	0.0650646
P06684	C5	1	73.4502	28	62854208	37893100	38309280	36522248	15454500	14649420	46352196	2.22087e+07	-1.06151	0.0916439
E9Q7G0	Numa1	1	39.0926	28	110115904	8.14648e+07	37096740	30480790	38092800	12247710	7.62258e+07	2.69404e+07	-1.50051	0.0944859
Q99MN9	Pccb	1	152.776	28	152958896	144304096	148880096	142789504	123553800	139597600	1.48714e+08	1.35314e+08	-0.136237	0.106515
O09173	Hgd	1	166.238	28	583110952	610191872	778519488	555882766	487640384	543519426	657274104	529014192	-0.313189	0.118184
Q9CQ62	Decr1	1	141.075	28	706708224	688334720	785765824	672153984	699769472	584903104	726936256	652275520	-0.156347	0.177917
P51174	Acadl	1	133.108	28	576072664	551378304	600963132	519124280	574333680	530358784	5.76138e+08	541272248	-0.0900601	0.18988
P80314	Cct2	1	130.457	28	110721492	79699088	92068200	77627472	69338472	88256672	9.41629e+07	7.84075e+07	-0.264167	0.209579
Q9JIF7	Copb1	1	61.8834	28	51673670	64473010	58845620	113895296	47525840	110534200	5.83308e+07	9.06518e+07	0.636078	0.214027
Q91XE0	Glyat	1	130.544	28	285537408	305785828	290652048	242905936	262780400	301609888	2.93992e+08	2.69099e+08	-0.12764	0.244898
Q9EQH3	Vps35	1	78.3726	28	39581248	37868832	44096280	78709632	33454380	62686980	4.05155e+07	58283664	0.524619	0.254834
P35492	Hal	1	117.601	28	133463904	146108884	158409696	134351504	137059696	137680704	1.45994e+08	136363968	-0.0984482	0.256098
P61979	Hnrnpk	1	122.253	28	168977200	191713696	157804080	173684192	202866592	193070800	1.72832e+08	1.89874e+08	0.135674	0.264862
Q99PV0	Prpf8	1	45.599	28	35412100	14855820	53887832	46510020	184837296	46282820	34718584	9.25434e+07	1.41442	0.290406
E9Q4Z2	Acacb	1	59.4423	28	66068192	22175710	48473968	19186240	191502366	109109600	4.55726e+07	106599402	1.22596	0.300537
Q99LC3	Ndufa10	1	118.866	28	127143200	170335424	122929800	140282560	114293600	122432304	1.40136e+08	125669488	-0.157195	0.442275
Q3ULD5	Mccc2	1	121.642	28	79932160	98164854	76389160	88931468	91301928	90114896	8.48287e+07	9.01161e+07	0.087232	0.479086
Q9DCW4	Etfb	1	144.846	28	1252076032	1276140032	1483730968	1344845952	1358951040	1426840064	1.33732e+09	1.37688e+09	0.0420617	0.637724
P58710	Gulo	1	112.917	28	778946688	736942080	391140588	652760192	751782496	218062352	635676452	5.40868e+08	-0.233015	0.667557
Q9JIL4	Pdzk1	1	87.9967	28	41056500	35053912	81191960	52603200	54357500	36705008	52434124	4.78886e+07	-0.130825	0.784353
O54949	Nlk	7	4.6433	28	45086352	45946920	28407710	40706100	35004040	40460968	3.98137e+07	3.87237e+07	-0.0400466	0.864776
P97807	Fh	1	165.4	27	487029792	450972752	484487960	314378496	321921600	325471292	4.74164e+08	3.2059e+08	-0.564653	0.000219818
P10126	Eef1a1	1	257.113	27	2462508480	2453155840	2.53769e+09	1863975038	1675676928	1722914555	2.48445e+09	1.75419e+09	-0.502124	0.000308153
Q8CIM7	Cyp2d26	1	112.013	27	189606704	193919024	205241792	158776430	155920100	160452810	196255840	1.58383e+08	-0.309317	0.0014472
Q9EQF5	Dpys	1	114.58	27	213770896	223128192	228605296	253224896	262712000	245831296	2.21835e+08	2.53923e+08	0.194904	0.00795868
Q9CZS1	Aldh1b1	1	191.576	27	319846224	300776768	465438656	157544496	155057774	185031782	3.62021e+08	1.65878e+08	-1.12595	0.0206693
B2RY56	Rbm25	1	21.331	27	16905700	10628580	25039020	25478870	42376000	34896080	1.75244e+07	3.42503e+07	0.96675	0.0598772
Q60847	Col12a1	1	47.9683	27	47238500	25416410	15981780	53000720	49563688	45569940	2.95456e+07	49378116	0.74093	0.105163
Q8K370	Acad10	1	83.1728	27	8.17572e+07	71821560	113742600	53464472	68116656	68406712	8.91071e+07	63329280	-0.492668	0.130407
O08808	Diaph1	1	24.3343	27	56902590	236193696	336552704	8.04585e+07	39209340	81924512	2.09883e+08	6.71974e+07	-1.64311	0.16065
Q9CWS0	Ddah1	1	109.166	27	120383112	162092800	113819600	172722624	143330208	153188304	132098504	156413712	0.243753	0.235031
P26043	Rdx	1	165.188	27	168043696	177070238	291955696	175222596	132599000	172924152	2.12357e+08	1.60249e+08	-0.406177	0.284663
Q8BMF4	Dlat	1	118.747	27	175919696	184992608	178557504	180927392	192367200	302708000	1.79823e+08	2.25334e+08	0.325487	0.307202
Q7TPR4	Actn1	1	182.579	27	71763552	66836632	81910232	68934752	72683838	55036530	73503472	6.55517e+07	-0.165179	0.317265
Q91WD5	Ndufs2	1	58.1501	27	94018700	118962144	87430872	81854080	9.9604e+07	82761712	1.00137e+08	8.80733e+07	-0.185203	0.34218
P39447	Tjp1	1	37.2589	27	72415548	31533330	28568080	23319740	49597340	30931330	4.41723e+07	3.46161e+07	-0.351698	0.58605
Q9D8E6	Rpl4	1	136.21	27	280237408	261726000	242363008	255343904	268992800	233389296	2.61442e+08	2.52575e+08	-0.0497779	0.587902
Q8BG32	Psmd11	1	54.3937	27	60821540	57399100	51154088	57914648	43012128	79991280	5.64582e+07	6.0306e+07	0.0951178	0.746505
Q8R1B4	Eif3c	1	64.5722	27	56971940	33280260	49913272	38120528	54537280	56777130	46721824	49811646	0.0923865	0.752841
P59242	Cgn	1	29.6772	27	62274152	64165680	63724580	72201408	71883248	37339800	6.33881e+07	6.04748e+07	-0.0678783	0.813792
O55131	Septin7	1	83.533	27	50804312	45856088	33126600	44496340	28813290	54031960	4.32623e+07	4.24472e+07	-0.0274422	0.932508
Q9DCD0	Pgd	1	90.7851	26	92488736	8.77424e+07	90613848	75050328	76477368	73841400	9.02817e+07	75123032	-0.265178	0.00065398
Q9D8N0	Eef1g	1	92.4988	26	275668528	263441200	235430639	184371808	191296736	191868160	2.5818e+08	1.89179e+08	-0.448627	0.00474606
P16332	Mmut	1	124.468	26	87718568	75338064	81132778	61096740	53867768	61529352	81396470	5.88313e+07	-0.468383	0.00659924
Q02819	Nucb1	1	103.993	26	70418624	56304380	71397612	39651740	42622780	44628888	6.60402e+07	42301136	-0.642648	0.00953535
Q3UNX5	Acsm3	1	72.4822	26	48839710	53331720	52417120	75352360	8.65124e+07	103553616	5.15295e+07	8.84728e+07	0.779835	0.0113012
P47962	Rpl5	1	77.7098	26	145877260	149672992	151795808	163864400	157386800	158096096	1.49115e+08	159782432	0.09968	0.0164811
P10649	Gstm1	1	166.736	26	5193085696	4423947776	4182484992	3518007040	3294533888	3323750912	4599839488	3.37876e+09	-0.445088	0.0174627
P62196	Psmc5	1	81.8142	26	74556008	80949220	69250088	50795452	67195970	52765580	7.49184e+07	5.6919e+07	-0.396411	0.043524
Q9JII6	Akr1a1	1	114.109	26	544808192	585637632	567466304	591139584	591743808	610878976	5.65971e+08	5.97921e+08	0.079227	0.0766845
Q64331	Myo6	1	40.5079	26	18247419	41021660	13251120	92454000	102583000	265670096	2.41734e+07	153569032	2.6674	0.0848665
P62702	Rps4x	1	88.3841	26	182708524	175431156	161652496	167274886	138474496	139840496	1.73264e+08	1.4853e+08	-0.222218	0.0924001
Q64442	Sord	1	154.528	26	1915623808	2125543944	2062870592	1887135264	1829528864	1938342112	2034679448	1885002080	-0.110235	0.0982776
Q61425	Hadh	1	146.027	26	903948800	876258304	974972192	886909591	827965633	845978560	9.18393e+08	853617928	-0.105521	0.13098
Q922Q1	Mtarc2	1	128.752	26	180955744	169222368	230567200	166006040	167167370	165545904	1.93582e+08	1.6624e+08	-0.219678	0.219659
Q9CZ13	Uqcrc1	1	155.085	26	695777090	635404582	491952476	565592496	427452416	518751496	6.07711e+08	503932136	-0.270157	0.227104
Q8C5H8	Nadk2	1	89.6773	26	70237360	95797752	71619480	115307440	104944304	75449699	7.92182e+07	9.85671e+07	0.315275	0.254086
Q8CIZ8	Vwf	1	52.191	26	56307580	2714508	78010352	969718	31380576	9354625	45677480	1.39016e+07	-1.71623	0.258498
P50580	Pa2g4	1	99.3185	26	412952896	418733888	412974400	384807200	401150784	134929792	4.14887e+08	306962592	-0.434656	0.278618
Q9QZQ1	Afdn	1	7.18724	26	12375200	24643840	13730940	24630010	15620280	34237128	16916660	2.48291e+07	0.55359	0.298717
Q8CFX1	H6pd	1	136.008	26	51142112	43315460	65729792	59728080	62661640	57642648	53395788	6.00108e+07	0.168496	0.381124
P29758	Oat	1	176.685	26	292205120	296642912	245545980	238092680	213639808	298599328	2.78131e+08	2.50111e+08	-0.1532	0.404284
Q8R0F9	Sec14l4	1	82.1523	26	83152048	90494952	86902080	114819056	84041640	85114896	8.68497e+07	9.46585e+07	0.124212	0.490794
Q8K1M6	Dnm1l	1	90.3881	26	88793456	67927992	23329990	20614560	79884592	21211470	60017146	4.05702e+07	-0.564954	0.519257
Q99K51	Pls3	1	101.548	26	8.32338e+07	90764128	75140792	60085248	96054688	73504064	8.30462e+07	76548000	-0.11755	0.599859
P20357	Map2	1	56.0208	26	61479580	41460592	20459290	32618790	43789872	30458540	41133154	3.56224e+07	-0.207517	0.68309
Q91VW5	Golga4	1	7.11297	26	60690460	28150750	72795240	100188496	36223232	45223380	5.38788e+07	60545036	0.168291	0.795194
Q9Z1Z0	Uso1	1	73.8897	26	61939040	64044788	53702520	51575050	40423688	102880748	5.98954e+07	6.49598e+07	0.117101	0.8078
P11881	Itpr1	1	34.8365	26	35820152	33753620	102048704	104885398	19881980	31777620	57207492	52181666	-0.132661	0.892074
Q8VCM7	Fgg	1	89.5276	25	113362960	105182102	105333480	70619837	62831872	66966712	107959514	6.68061e+07	-0.692438	0.000304695
O35945	Aldh1a7	1	254.07	25	308402496	294823904	317495904	243467080	257789904	256656096	3.06907e+08	2.52638e+08	-0.280734	0.00250309
Q8BJ64	Chdh	1	97.961	25	194152176	207295256	228731296	131494800	140592400	146383696	210059576	1.3949e+08	-0.590634	0.00300282
Q91WN4	Kmo	1	75.4261	25	101421104	105469000	111522400	133681696	130616096	153142568	1.06138e+08	1.39147e+08	0.390673	0.0124412
Q8VCC2	Ces1	1	133.111	25	159391504	174960608	183158340	205215600	197546504	206610304	172503484	203124136	0.235736	0.015186
Q9Z2I0	Letm1	1	74.4577	25	58967060	48607528	57285888	101536540	72810288	119789951	54953492	98045593	0.835242	0.0373639
Q9WVL0	Gstz1	1	132.119	25	1215931008	1375848960	1377528960	1239320960	1152758016	1174262016	1323102976	1.18878e+09	-0.154443	0.0871809
O88569	Hnrnpa2b1	1	125.474	25	558752512	542148928	490889696	599678016	605770880	554068288	5.30597e+08	586505728	0.144529	0.0992165
P80313	Cct7	1	84.1087	25	59770608	65825928	59985928	60124472	5.10781e+07	52918408	6.18608e+07	5.4707e+07	-0.1773	0.103114
Q91VI7	Rnh1	1	162.43	25	92364236	145680658	125120294	88858124	90400872	92881882	1.21055e+08	90713626	-0.416272	0.12312
P68040	Rack1	1	151.326	25	316369408	611195520	619742400	325123712	320427712	320493888	5.15769e+08	322015104	-0.679597	0.124015
P97429	Anxa4	1	116.047	25	383161681	362406718	402251044	362533048	358752608	359320228	382606481	3.60202e+08	-0.0870553	0.124779
Q61703	Itih2	1	87.9929	25	68352560	41896192	153301904	28576930	26391170	30762790	8.78502e+07	2.8577e+07	-1.62019	0.152758
Q7TNG8	Ldhd	1	159.493	25	622605568	370823008	324853504	341638784	193832948	254591296	439427360	2.63354e+08	-0.738619	0.159395
P28474	Adh5	1	165.752	25	4.48022e+08	453125638	563367272	566761792	534506800	550550976	4.88172e+08	5.50607e+08	0.173633	0.182526
P47934	Crat	1	65.9332	25	59750520	59523800	44021020	109380304	44938770	118902304	54431780	9.10738e+07	0.742587	0.198604
Q8VCB3	Gys2	1	82.8386	25	180209104	167274679	173239736	97420812	115747904	188465584	1.73575e+08	133878100	-0.374635	0.229957
Q8BP47	NARS1	1	83.8752	25	48129968	75753766	49178240	42807560	43241008	831795200	5.76873e+07	3.05948e+08	2.40696	0.398769
Q8BL66	Eea1	1	46.1339	25	117656200	41125500	165281696	35305020	36622080	124183104	108021132	65370068	-0.724611	0.411948
O88986	Gcat	1	61.3221	25	137074796	89541288	108619504	77217264	75418224	130808558	111745196	9.44813e+07	-0.242111	0.491512
P50136	Bckdha	1	90.159	25	225341696	144188400	132437200	128893800	120267904	190516252	167322432	1.46559e+08	-0.191146	0.601195
Q99LC5	Etfa	1	156.241	25	1466372992	1261408000	2053945984	1365108992	1331000064	1681613696	1593908992	1.45924e+09	-0.127351	0.63488
Q9JHI5	Ivd	1	125.989	25	377554592	388555584	292317192	473308608	236846400	479033984	3.52809e+08	3.96396e+08	0.168056	0.636621
Q3UMF0	Cobll1	1	40.127	25	29256020	23310710	90368872	9.62707e+07	50862688	30945170	4.76452e+07	5.93595e+07	0.317149	0.705597
P70227	Itpr3	2	4.38535	25	928739520	21724620	123335296	173524000	118709696	432080608	3.57933e+08	2.41438e+08	-0.568037	0.719969
Q9D826	Pipox	1	96.8833	25	149281408	182890474	205081600	133127276	314024000	156292896	179084494	2.01148e+08	0.167617	0.727858
P35436	Grin2a	1	21.5999	25	182764992	1.38649e+08	78586768	105495200	134584992	127152600	1.33334e+08	1.22411e+08	-0.123308	0.745686
Q9DBG6	Rpn2	1	132.296	25	67422400	61399248	97322960	8.64287e+07	77742336	72460872	75381536	7.88773e+07	0.0653992	0.782324
Q91VR5	Ddx1	1	82.9055	25	42977362	73619910	35510880	80681280	33199993	52712328	5.07027e+07	5.55312e+07	0.131236	0.802307
Q9EPU0	Upf1	1	67.1175	25	33949120	36427070	91933488	51308408	66314282	55909632	54103226	5.78441e+07	0.0964554	0.856794
Q9WTP7	Ak3	1	80.2704	25	300355008	230312304	275808648	250920304	321576704	250301696	268825320	2.74266e+08	0.028908	0.870502
Q99MN1	Kars1	1	36.1837	25	49525580	48600360	94847488	36172712	113675200	37542260	64324476	6.24634e+07	-0.0423569	0.953219
Q91WT9	Cbs	1	95.7287	24	149001296	146347808	141847696	117733878	118817000	116000800	1.45732e+08	117517226	-0.310448	0.000229935
Q9DBE0	Csad	1	50.0736	24	213164426	187780800	163319104	81628976	87284216	58919528	188088110	75944240	-1.3084	0.00261711
O08756	Hsd17b10	1	115.587	24	624774592	603994688	609853888	792512896	720472000	788294976	6.12874e+08	7.67093e+08	0.323811	0.00308521
Q9D051	Pdhb	1	91.6837	24	203723392	203277696	216125904	263104304	242181504	254561104	2.07709e+08	253282304	0.286183	0.00351088
Q6PDQ2	Chd4	1	17.2663	24	123250496	119576600	126266096	46890792	82678624	24458690	123031064	51342702	-1.26079	0.0136815
P56593	Cyp2a12	1	112.854	24	82370240	88370232	87003968	108855104	98411112	96192976	8.59148e+07	101153064	0.235561	0.0240287
Q8K0D5	Gfm1	1	73.8776	24	20627430	24956350	19613700	9.36177e+07	187644192	286942688	2.17325e+07	1.89402e+08	3.12352	0.0398351
P62259	Ywhae	1	87.4642	24	376645712	291218912	334778496	218470920	217318640	280007008	3.34214e+08	238598856	-0.486187	0.0411767
Q8BGT5	Gpt2	1	90.4959	24	120128000	126917800	116909504	110272536	108963674	115879620	1.21318e+08	1.11705e+08	-0.119101	0.0572272
P48725	Pcnt	1	4.37743	24	428706304	128001200	204558496	53044312	67754232	78645512	2.53755e+08	66481352	-1.93242	0.107391
Q61001	Lama5	1	34.522	24	10196280	4286909	27043990	34655232	28782430	18047440	13842393	2.71617e+07	0.97248	0.186913
Q8BGA8	Acsm5	1	110.695	24	67838096	94014560	66641900	82593900	90433488	9.05942e+07	76164852	8.78739e+07	0.206309	0.277084
Q8BW94	Dnah3	1	8.69425	24	42847088	58802912	20060261	235709392	32244970	35869688	40570087	1.01275e+08	1.31979	0.423456
Q6URW6	Myh14	1	113.495	24	14860970	13408970	22592843	122914704	13756060	11744650	16954261	4.94718e+07	1.54496	0.427229
Q6KCD5	Nipbl	1	4.30455	24	28139390	27053990	29017510	43059928	20112420	39810840	2.80703e+07	3.43277e+07	0.29033	0.433352
P59108	Cpne2	5	7.25325	24	65265480	64433728	63074080	23165620	153697600	104773600	6.42578e+07	93878940	0.546931	0.480073
Q8R4N0	Clybl	1	94.0287	24	115160928	9.5158e+07	98298837	303290872	77253744	78771678	1.02873e+08	1.53105e+08	0.573667	0.541476
P07356	Anxa2	1	102.49	24	97012538	8.5544e+07	101469184	57004860	77345042	300206592	9.46752e+07	1.44852e+08	0.613522	0.555266
P80315	Cct4	1	124.062	24	117749904	122903240	117157216	104803120	132415860	102676000	119270120	1.13298e+08	-0.0741061	0.573347
Q8BH95	Echs1	1	84.662	24	662867424	654734688	8.57082e+08	674728290	734322112	679448512	7.24895e+08	6.96166e+08	-0.0583394	0.697892
Q99MY8	Ash1l	1	2.00841	24	9.01987e+07	41019008	142470400	138482496	85865960	8.62017e+07	9.12294e+07	1.03517e+08	0.182293	0.736908
P52480	Pkm	1	92.4123	24	40860300	37597930	40014630	44794030	34933980	42081120	3.9491e+07	4.0603e+07	0.0400657	0.737838
Q8BMJ2	Lars1	1	38.3201	24	29823895	38540470	36367992	56664420	22585970	33762310	3.49108e+07	37670900	0.109778	0.803202
Q9DBD0	Ica	1	88.2956	24	19739310	12033690	16009810	12095620	17102140	19668200	1.59276e+07	1.62887e+07	0.0323381	0.914147
P05064	Aldoa	1	93.9477	24	96218576	98885888	93319536	73085168	78011152	143940816	9.61413e+07	98345712	0.0327053	0.927938
Q99104	Myo5a	1	34.8634	24	8643143	70172096	102340304	32471370	8.00356e+07	68074851	60385181	6.01939e+07	-0.00457667	0.995369
Q8BH86	Dglucy	1	61.4219	23	51023860	54793088	70131712	133157600	121854496	134989904	5.86496e+07	1.30001e+08	1.14833	0.000564226
Q8CHG3	Gcc2	1	17.3344	23	76858432	6.2872e+07	68475632	103607400	9.7143e+07	106176028	6.9402e+07	1.02309e+08	0.559881	0.00250574
P04186	Cfb	1	95.3422	23	18004866	21742040	23215710	43484288	36077029	35788387	2.09875e+07	3.84499e+07	0.873447	0.0041188
P16858	Gapdh	1	195.824	23	5792370712	5552155720	5788592510	2870657272	2776323112	4108547614	5.71104e+09	3251842666	-0.812496	0.00488451
Q99K48	Nono	1	47.3837	23	76798112	77516784	74610304	94025088	108026200	113588704	76308400	1.05213e+08	0.463404	0.00797848
Q99JI4	Psmd6	1	37.9712	23	59352632	60445520	56228360	44182248	30379150	29296620	58675504	3.46193e+07	-0.76118	0.00831246
P43883	Plin2	1	99.9271	23	164146864	182834592	197365696	139922304	124896416	134791296	1.81449e+08	1.33203e+08	-0.445934	0.0103296
O88587	Comt	1	127.813	23	222044176	205874808	199969200	226841456	238030800	231267008	2.09296e+08	2.32046e+08	0.148868	0.036486
Q8BI84	Mia3	1	35.159	23	41582472	26759250	16914890	49291192	96442896	87968911	2.84189e+07	7.7901e+07	1.45479	0.0377706
Q9JIX8	Acin1	1	20.927	23	16202010	18912930	16498450	74952225	67594985	29011190	1.72045e+07	5.71861e+07	1.73288	0.0487466
Q9CQA3	Sdhb	1	92.3561	23	346618208	349497088	355090304	342467392	315745312	326334112	3.50402e+08	328182272	-0.0945132	0.0527792
Q8VDN2	Atp1a1	1	176.981	23	59736352	66236740	42360392	78693912	69515688	75117552	5.61112e+07	74442384	0.407836	0.073671
Q61789	Lama3	1	4.29005	23	10160620	13318180	29437620	90436648	26768870	9.23613e+07	1.76388e+07	6.98556e+07	1.98562	0.0798079
O88783	F5	1	82.6285	23	13263750	14067290	21388005	2.56112e+07	32841880	62689480	1.62397e+07	4.03809e+07	1.31415	0.106716
Q571F8	Gls2	1	95.5146	23	237936496	259235200	270739200	109696960	116480400	264064704	2.5597e+08	1.63414e+08	-0.647445	0.145356
Q8BTI8	Srrm2	1	33.7266	23	11922580	70000352	31874320	130848304	37436728	123639600	3.79324e+07	9.73082e+07	1.35913	0.160422
P26231	Ctnna1	1	110.209	23	34954760	32374490	50770820	32014760	80446352	78894640	39366690	6.37853e+07	0.696247	0.222001
Q9DBA8	Amdhd1	1	105.641	23	171063792	189236174	176760480	1.46317e+08	1.73255e+08	172778099	1.7902e+08	1.64117e+08	-0.125399	0.224893
P13020	Gsn	1	79.5436	23	64173384	40318928	35583152	15485140	34638680	40369460	4.66918e+07	3.01644e+07	-0.630322	0.227794
P97445	Cacna1a	1	4.31198	23	22982911	77295024	17700350	63434248	68111160	57780920	39326095	63108776	0.682354	0.284867
Q80XN0	Bdh1	1	144.376	23	880530928	796023592	799447776	798171904	782791599	804089472	8.25334e+08	7.95018e+08	-0.0539913	0.344935
O35643	Ap1b1	1	130.145	23	45397952	45766700	41423180	36930592	45918648	82779032	44195944	55209424	0.321001	0.478261
O08788	Dctn1	1	38.1606	23	34796672	14142720	11259260	17813790	37407140	22394680	2.00662e+07	25871870	0.366616	0.57354
Q61207	Psap	1	98.0636	23	445199392	438913504	432506592	482382896	457293504	400348192	4.38873e+08	446674864	0.025421	0.766492
Q5S003	Spag17	1	2.33996	23	27255240	22881190	51636872	32600620	35464640	40331560	33924434	3.61323e+07	0.0909633	0.82263
A2AGT5	Ckap5	1	21.6231	23	118100568	98293776	43298248	110663296	137368496	37403048	8.65642e+07	9.51449e+07	0.136357	0.829482
Q61656	Ddx5	1	57.417	23	51813000	66536220	59980072	57775250	62630608	60636760	5.94431e+07	6.03475e+07	0.0217857	0.850048
Q9ESB3	Hrg	1	73.6078	23	59915528	65650168	53478728	51927528	71740792	51838552	5.96815e+07	5.85023e+07	-0.0287901	0.882607
Q5FW57	Gm4952	1	140.327	23	211812400	225161408	228497904	194140704	218909792	252922880	221823904	2.21991e+08	0.00108716	0.992948
P14152	Mdh1	1	95.4934	22	1259888778	1.26424e+09	1259203884	1142483530	1.13172e+09	1135165056	1.26111e+09	1.13646e+09	-0.150152	3.89578e-06
P46471	Psmc2	1	44.5461	22	119228000	129046896	120249840	43422392	56542760	55650220	1.22842e+08	5.18718e+07	-1.24378	0.000174116
Q9WVM8	Aadat	1	100.699	22	61978568	62799752	6.10883e+07	45987848	49056528	50855820	6.19556e+07	4.86334e+07	-0.349286	0.000898353
Q8BGL3	Sult2a8	1	56.3672	22	84317080	109828496	9.74944e+07	154638800	183202304	169226592	9.72133e+07	1.69023e+08	0.79799	0.0028991
Q9D0M3	Cyc1	1	88.6024	22	167886896	171867504	155041792	192025200	203922726	200992182	164932064	198980036	0.270752	0.00539354
A2AGL3	Ryr3	1	13.1171	22	37520368	38047140	32574150	51889768	45563720	47800648	3.60472e+07	4.8418e+07	0.425657	0.00825601
Q9D855	Uqcrb	1	48.044	22	213906896	240628680	217506400	186721904	192173306	181954208	224013992	186949806	-0.260938	0.013973
P35700	Prdx1	1	154.049	22	2242213120	2233946112	2374496000	1970333952	2049991040	2110214016	2283551744	2.04351e+09	-0.160228	0.0169807
Q91X83	Mat1a	1	166.853	22	2232227072	2016757248	2273492992	1909820032	1853229952	1850262016	2174159104	1871104000	-0.216568	0.0208479
Q9D7B6	Acad8	1	80.2131	22	9.69258e+07	104184178	100501029	87236481	93926072	91805632	1.00537e+08	90989395	-0.143956	0.0294679
Q01405	Sec23a	1	104.324	22	135111008	135541792	185667504	105794200	87455272	109705104	152106768	1.00985e+08	-0.590945	0.0478274
Q7TMK9	Syncrip	1	61.0852	22	54888752	60970160	56534112	54012088	48712080	48204008	5.74643e+07	50309392	-0.191839	0.0511378
P14206	Rpsa	1	117.674	22	403685408	422970688	367001504	356465408	357229198	336757600	3.97886e+08	3.50151e+08	-0.184379	0.0545243
Q9DBG1	Cyp27a1	1	113.819	22	107448800	108380400	115119678	131323296	165182400	125549904	1.10316e+08	140685200	0.350825	0.0734677
Q9WTQ5	Akap12	1	51.4221	22	38350160	56843940	12630390	87468952	121430800	252900704	3.59415e+07	1.53933e+08	2.09858	0.0860179
O35459	Ech1	1	95.2568	22	215169504	183185792	178583600	177827696	170740000	170352000	1.92313e+08	172973232	-0.152907	0.175382
Q8BK48	Ces2e	1	133.881	22	255256304	249064096	236713104	223974000	96313888	224236400	247011168	181508096	-0.444542	0.201876
Q8R086	Suox	1	145.759	22	292686400	281536192	284239888	266485504	282623200	174883288	286154160	241330664	-0.245781	0.254459
P97449	Anpep	1	61.3115	22	63851728	23584730	25159990	83790312	32577870	74130592	3.75321e+07	6.34996e+07	0.75862	0.273973
Q8VCN5	Cth	1	145.897	22	277295296	287358112	352512992	310532896	336569088	358294912	3.05722e+08	3.35132e+08	0.13251	0.342303
Q9CW03	Smc3	1	12.9404	22	36731260	168619504	27161050	23752920	40576330	19714450	77503938	2.80146e+07	-1.46809	0.343358
P31001	Des	1	88.6248	22	22394720	341030960	76675888	24206380	66698380	52209220	1.46701e+08	47704660	-1.62067	0.374818
O55528	L	6	2.67766	22	8.14282e+07	45307500	46746952	58282480	158189200	60046648	5.78276e+07	92172776	0.672583	0.382747
P13541	Myh3	1	104.219	22	1.39758e+07	8.14411e+06	37932580	21619680	17547390	85710920	2.00175e+07	4.1626e+07	1.05622	0.416729
O88342	Wdr1	1	71.0205	22	48538320	51158340	48599072	60954408	31515090	28134470	4.94319e+07	4.02013e+07	-0.2982	0.427287
Q2TPA8	Hsdl2	1	61.6705	22	56015600	66037770	73012224	69638728	69491664	68859512	6.50219e+07	69329968	0.0925542	0.432254
Q91Z53	Grhpr	1	109.083	22	444367616	344696440	323350040	360781064	332314606	319735360	3.70805e+08	3.3761e+08	-0.1353	0.44502
Q76MZ3	Ppp2r1a	1	105.848	22	189348704	146534432	66025968	65701140	67726021	157504892	1.3397e+08	96977351	-0.466187	0.476563
Q8QZY1	Eif3l	1	57.1051	22	39966710	35967637	65145110	33429920	48727480	34548550	4.70265e+07	3.8902e+07	-0.27363	0.47735
Q924Y0	Bbox1	1	55.2381	22	46499220	44022832	62746740	39606220	53347420	44662440	5.10896e+07	4.5872e+07	-0.155415	0.503869
O08677	Kng1	1	80.4124	22	32681730	32711870	33764640	32775280	32347600	37433006	3.30527e+07	3.41853e+07	0.0486057	0.534172
P35441	Thbs1	1	78.0881	22	26066660	30029900	26618680	21543580	28293850	47647420	2.75717e+07	32494950	0.237025	0.567887
O35286	Dhx15	1	30.1459	22	18820370	34665248	41557060	46510020	43384280	22692770	3.16809e+07	3.7529e+07	0.244394	0.592109
Q9EP89	Lactb	1	71.2695	22	40912460	97868840	51822240	52862928	50424568	57192648	6.35345e+07	5.34934e+07	-0.24818	0.598155
Q99J39	Mlycd	1	67.3272	22	34486280	33064440	47454000	36142960	38093740	33951030	3.83349e+07	3.60626e+07	-0.0881562	0.656147
Q01339	Apoh	1	67.634	22	40262270	59220920	43520952	17345930	14716560	81079228	4.7668e+07	37713906	-0.337926	0.68069
P52196	Tst	1	107.304	22	855049984	992838644	922986304	1056281024	9.32255e+08	603305116	9.23625e+08	8.63947e+08	-0.0963641	0.693641
P30416	Fkbp4	1	58.627	22	39716640	3.93074e+07	123910860	46705152	47994310	163421600	6.7645e+07	86040354	0.347031	0.720157
Q3TXS7	Psmd1	1	69.4045	22	41818740	46303260	44915040	48359320	41920592	45389390	44345680	4.52231e+07	0.0282663	0.720458
P62242	Rps8	1	89.7616	22	338090400	350114912	394600992	334818208	374002304	352139392	3.60935e+08	3.53653e+08	-0.0294051	0.741428
O08553	Dpysl2	1	109.036	22	30654220	30709600	82895392	28276120	25636060	76080328	48086404	43330836	-0.150235	0.852038
O08749	Dld	1	111.911	22	308294296	281054496	330678400	287654782	2.1625e+08	3.87991e+08	3.06676e+08	2.97298e+08	-0.0448022	0.865241
Q99NB9	Sf3b1	1	29.6047	22	115420496	46632380	48023900	29043830	170549600	38063905	70025592	7.92191e+07	0.177966	0.865872
P42125	Eci1	1	88.519	22	747180608	858206462	802646272	894353472	715509184	766035968	8.02678e+08	791966208	-0.0193821	0.8715
Q9DB20	Atp5po	1	89.5475	22	818227584	918742216	895557560	926694416	838236224	867152512	877509120	8.77361e+08	-0.000243458	0.997225
Q8BGD9	Eif4b	1	83.599	21	54269920	54536210	53391220	31233580	31715670	32285350	5.40658e+07	3.17449e+07	-0.768193	1.08396e-06
Q8BG05	Hnrnpa3	1	96.841	21	303620316	316369656	319621808	203085288	176188192	194750480	3.13204e+08	191341320	-0.710954	0.000198284
Q61646	Hp	1	68.4732	21	219604496	250237600	226905200	31564730	107753215	115163440	2.32249e+08	8.48271e+07	-1.45308	0.00644961
P18242	Ctsd	1	103.972	21	360735254	382188394	4.49862e+08	246860608	131848400	201792120	3.97595e+08	193500376	-1.03896	0.00892526
Q61768	Kif5b	1	54.6697	21	22967220	19866640	17896370	32058410	45024612	46142647	20243410	41075223	1.02082	0.0118637
P70441	Nherf1	1	79.452	21	9.53142e+07	111503600	74896336	133683936	140461200	144990208	9.39047e+07	1.39712e+08	0.573184	0.0144834
Q91YQ5	Rpn1	1	97.2779	21	77367144	65405872	72016952	82857150	9.70327e+07	88165920	71596656	8.93519e+07	0.319607	0.0301182
O35386	Phyh	1	75.2738	21	140831296	149785696	141169600	136068192	122844800	130906600	143928864	129939864	-0.147512	0.0444526
P11714	Cyp2d9	1	132.955	21	169637200	162043696	136044304	186200096	188550208	178288192	155908400	1.84346e+08	0.241719	0.0555634
Q5SSH7	Zzef1	1	8.70111	21	13563170	5741879	9997674	35708328	14734340	42018340	9.76757e+06	30820336	1.65781	0.069539
Q70FJ1	Akap9	1	4.33986	21	46942940	38145760	33467790	20774470	31137590	30511440	39518830	27474500	-0.524447	0.0807779
Q9R0N0	Galk1	1	54.2794	21	124467296	118643904	9.20186e+07	95272392	81474920	85024528	1.1171e+08	87257280	-0.35641	0.0865017
O89020	Afm	1	60.6728	21	13085740	4461421	9692110	59633480	18689343	91511608	9079757	56611477	2.64037	0.0886783
P14148	Rpl7	1	85.1154	21	148374896	136328800	117934400	112669400	114956304	120393296	1.34213e+08	1.16006e+08	-0.210318	0.117263
Q69ZN7	Myof	1	51.9263	21	41035688	35894891	22149470	57263992	50608328	37758528	33026683	48543616	0.555649	0.125626
Q80XB4	Nrap	1	4.28933	21	50390180	47841792	48716820	126356000	67233032	254873904	4.89829e+07	1.49488e+08	1.60968	0.143813
[truncated: 2,898 more rows]

## Sheet: Supplementary Table S4
Supplementary Table S4 - The sequences of the mouse qPCR primers
Gene	Fw 5'-3'	RV 5'-3'
[truncated: 5 more rows]
